# Supplementary material for: (+)-(S,S)-1,3-Bis[(tetra­hydro­furan-2-yl)­meth­yl]thio­urea
Source: Acta Crystallogr Sect E Struct Rep Online. 2008 Dec 13;65(Pt 1):o96. doi: 10.1107/S1600536808040373 (PMC2968003; doi:10.1107/S1600536808040373)
Supplement: Supplementary file 1 [file e-65-00o96-sup1.cif]

##############################################################################
###                                                                        ###
###        Electronic paper (Acta Crystallographica Section E)             ###
###                                                                        ###
##############################################################################
#                                                                            #
# This CIF contains the data in a paper accepted for publication in Acta     #
# Crystallographica Section E. It conforms to the requirements of Notes      #
# for Authors for Section E, and has been peer reviewed under the auspices   #
# of the IUCr Commission on Journals.                                        #
#                                                                            #
# Full details of the Crystallographic Information File format               #
# are given in the paper "The Crystallographic Information File (CIF):       #
# a New Standard Archive File for Crystallography" by S. R. Hall, F. H.      #
# Allen and I. D. Brown [Acta Cryst. (1991), A47, 655-685].                  #
#                                                                            #
# The current version of the core CIF dictionary is obtainable from          #
# ftp://ftp.iucr.org/pub/cif_core.dic. The current version number is 2.4.    #
#                                                                            #
# Software is freely available for graphical display of the structure(s) in  #
# this CIF.  For information consult the CIF home page http://www.iucr.org/  #
# cif/home.html                                                              #
#                                                                            #
# This file may be used for bona fide research purposes within the           #
# scientific community so long as proper attribution is given to the journal # 
# article from which it was obtained.                                        #
#                                                                            #
##############################################################################
                                             
data_I
_audit_creation_method     SHELXL-97
_chemical_name_systematic
;
(+)-(<i>S</i>,<i>S</i>)-1,3-Bis[(tetrahydrofuran-2-yl)methyl]thiourea
;
_chemical_name_common     ?
_chemical_formula_moiety     'C11 H20 N2 O2 S'
_chemical_formula_sum     'C11 H20 N2 O2 S'
_chemical_formula_iupac     'C11 H20 N2 O2 S'
_chemical_formula_weight     244.35
_chemical_melting_point     ?
_chemical_melting_point_gt     376
_chemical_melting_point_lt     378
_symmetry_cell_setting     Orthorhombic
_symmetry_space_group_name_H-M     'P 21 21 21'
_symmetry_space_group_name_Hall     'P 2ac 2ab'
loop_
    _symmetry_equiv_pos_as_xyz
    'x, y, z'
    '-x+1/2, -y, z+1/2'
    '-x, y+1/2, -z+1/2'
    'x+1/2, -y+1/2, -z'
_cell_length_a     7.8588(9)
_cell_length_b     10.8265(11)
_cell_length_c     15.6196(16)
_cell_angle_alpha     90.00
_cell_angle_beta     90.00
_cell_angle_gamma     90.00
_cell_volume     1329.0(2)
_cell_formula_units_Z     4
_cell_measurement_reflns_used     78
_cell_measurement_theta_min     4.56
_cell_measurement_theta_max     13.70
_cell_measurement_temperature     298.0(10)
_cell_measurement_pressure     ?
_exptl_crystal_description     Block
_exptl_crystal_colour     colourless
_exptl_crystal_size_max     0.6
_exptl_crystal_size_mid     0.6
_exptl_crystal_size_min     0.6
_exptl_crystal_density_diffrn     1.221
_exptl_crystal_density_meas     ?
_exptl_crystal_density_method     'not measured'
_exptl_crystal_F_000     528
_exptl_absorpt_coefficient_mu     0.233
_exptl_absorpt_correction_type     psi-scan
_exptl_absorpt_process_details     '(XSCANS; Siemens, 1996)'
_exptl_absorpt_correction_T_min     0.782
_exptl_absorpt_correction_T_max     0.870
_diffrn_ambient_temperature     298.0(10)
_diffrn_radiation_type     MoK\a
_diffrn_radiation_wavelength     0.71073
_diffrn_radiation_source     'fine-focus sealed tube'
_diffrn_radiation_monochromator     graphite
_diffrn_measurement_device_type     'Siemens P4'
_diffrn_measurement_method     2\q/\w
_diffrn_detector_area_resol_mean     ?
_diffrn_reflns_number     4611
_diffrn_reflns_av_R_equivalents     0.0307
_diffrn_reflns_av_sigmaI/netI     0.0293
_diffrn_reflns_theta_min     2.29
_diffrn_reflns_theta_max     27.50
_diffrn_reflns_theta_full     27.50
_diffrn_measured_fraction_theta_max     0.997
_diffrn_measured_fraction_theta_full     0.997
_diffrn_reflns_limit_h_min     -10
_diffrn_reflns_limit_h_max     10
_diffrn_reflns_limit_k_min     -14
_diffrn_reflns_limit_k_max     14
_diffrn_reflns_limit_l_min     -20
_diffrn_reflns_limit_l_max     20
_diffrn_standards_number     3
_diffrn_standards_interval_count     97
_diffrn_standards_interval_time     ?
_diffrn_standards_decay_%     1
loop_
    _diffrn_standard_refln_index_h
    _diffrn_standard_refln_index_k
    _diffrn_standard_refln_index_l
    -1 -2 -2
    -1 -2 1
    -1 -1 4
_refine_special_details
;
;
_reflns_number_total     3026
_reflns_number_gt     2484
_reflns_threshold_expression     I>2\s(I)
_refine_ls_structure_factor_coef     Fsqd
_refine_ls_matrix_type     full
_refine_ls_R_factor_all     0.0653
_refine_ls_R_factor_gt     0.0542
_refine_ls_wR_factor_gt     0.1525
_refine_ls_wR_factor_ref     0.1647
_refine_ls_goodness_of_fit_ref     1.033
_refine_ls_restrained_S_all     1.033
_refine_ls_number_reflns     3026
_refine_ls_number_parameters     151
_refine_ls_number_restraints     2
_refine_ls_number_constraints     0
_refine_ls_hydrogen_treatment     mixed
_refine_ls_weighting_scheme     calc
_refine_ls_weighting_details
         'calc w=1/[\s^2^(Fo^2^)+(0.0916P)^2^+0.2186P] where P=(Fo^2^+2Fc^2^)/3'
_atom_sites_solution_hydrogens     geom
_atom_sites_solution_primary     direct
_atom_sites_solution_secondary     difmap
_refine_ls_shift/su_max     0.001
_refine_ls_shift/su_mean     0.000
_refine_diff_density_max     0.218
_refine_diff_density_min     -0.160
_refine_ls_extinction_method     none
_refine_ls_extinction_coef     ?
_refine_ls_abs_structure_details     'Flack (1983), 1267 Friedel pairs'
_refine_ls_abs_structure_Flack     -0.01(14)
loop_
    _atom_type_symbol
    _atom_type_description
    _atom_type_scat_dispersion_real
    _atom_type_scat_dispersion_imag
    _atom_type_scat_source
    'C' 'C' 0.0033 0.0016
                         'International Tables Vol C Tables 4.2.6.8 and 6.1.1.4'
    'H' 'H' 0.0000 0.0000
                         'International Tables Vol C Tables 4.2.6.8 and 6.1.1.4'
    'N' 'N' 0.0061 0.0033
                         'International Tables Vol C Tables 4.2.6.8 and 6.1.1.4'
    'O' 'O' 0.0106 0.0060
                         'International Tables Vol C Tables 4.2.6.8 and 6.1.1.4'
    'S' 'S' 0.1246 0.1234
                         'International Tables Vol C Tables 4.2.6.8 and 6.1.1.4'
_computing_data_collection     'XSCANS (Siemens, 1996)'
_computing_cell_refinement     'XSCANS (Siemens, 1996)'
_computing_data_reduction     'XSCANS (Siemens, 1996)'
_computing_structure_solution     'SHELXS97 (Sheldrick, 2008)'
_computing_structure_refinement     'SHELXL97 (Sheldrick, 2008)'
_computing_molecular_graphics     'Mercury (Macrae <i>et al.</i>,  2006)'
_computing_publication_material     'SHELXL97 (Sheldrick, 2008)'
loop_
    _atom_site_type_symbol
    _atom_site_label
    _atom_site_fract_x
    _atom_site_fract_y
    _atom_site_fract_z
    _atom_site_U_iso_or_equiv
    _atom_site_adp_type
    _atom_site_calc_flag
    _atom_site_refinement_flags
    _atom_site_occupancy
    _atom_site_disorder_assembly
    _atom_site_disorder_group
    S S1 0.48959(12) 0.46401(7) 0.34087(6) 0.0889(3) Uani d . 1 . .
    C C1 0.4852(3) 0.5875(2) 0.40545(16) 0.0582(5) Uani d . 1 . .
    N N2 0.4051(3) 0.6930(2) 0.38410(17) 0.0688(6) Uani d D 1 . .
    H H2 0.389(5) 0.752(2) 0.4186(18) 0.083 Uiso d D 1 . .
    C C3 0.3199(4) 0.7142(4) 0.3037(2) 0.0845(9) Uani d . 1 . .
    H H3A 0.3768 0.6668 0.2594 0.101 Uiso calc R 1 . .
    H H3B 0.3303 0.8009 0.2889 0.101 Uiso calc R 1 . .
    C C4 0.1361(4) 0.6803(3) 0.30448(19) 0.0750(8) Uani d . 1 . .
    H H4A 0.1225 0.5952 0.3248 0.090 Uiso calc R 1 . .
    C C5 0.0534(7) 0.6947(6) 0.2172(3) 0.1303(19) Uani d . 1 . .
    H H5A 0.1088 0.7591 0.1842 0.156 Uiso calc R 1 . .
    H H5B 0.0582 0.6180 0.1852 0.156 Uiso calc R 1 . .
    C C6 -0.1224(7) 0.7283(7) 0.2368(3) 0.146(2) Uani d . 1 . .
    H H6A -0.1636 0.7898 0.1967 0.175 Uiso calc R 1 . .
    H H6B -0.1957 0.6563 0.2336 0.175 Uiso calc R 1 . .
    C C7 -0.1204(6) 0.7774(6) 0.3230(3) 0.1225(16) Uani d . 1 . .
    H H7A -0.1498 0.8644 0.3220 0.147 Uiso calc R 1 . .
    H H7B -0.2033 0.7344 0.3580 0.147 Uiso calc R 1 . .
    O O8 0.0435(3) 0.7618(2) 0.35753(14) 0.0872(7) Uani d . 1 . .
    N N12 0.5602(3) 0.5888(2) 0.48261(15) 0.0677(5) Uani d D 1 . .
    H H12 0.541(4) 0.651(2) 0.5153(17) 0.081 Uiso d D 1 . .
    C C13 0.6525(4) 0.4849(3) 0.5184(2) 0.0796(8) Uani d . 1 . .
    H H13A 0.5944 0.4092 0.5026 0.096 Uiso calc R 1 . .
    H H13B 0.6503 0.4911 0.5803 0.096 Uiso calc R 1 . .
    C C14 0.8356(3) 0.4768(2) 0.48913(18) 0.0647(6) Uani d . 1 . .
    H H14A 0.8394 0.4820 0.4265 0.078 Uiso calc R 1 . .
    C C15 0.9260(6) 0.3588(3) 0.5178(4) 0.1075(14) Uani d . 1 . .
    H H15A 0.8723 0.3243 0.5684 0.129 Uiso calc R 1 . .
    H H15B 0.9252 0.2972 0.4727 0.129 Uiso calc R 1 . .
    C C16 1.0986(6) 0.3991(4) 0.5365(4) 0.1293(18) Uani d . 1 . .
    H H16A 1.1421 0.3569 0.5867 0.155 Uiso calc R 1 . .
    H H16B 1.1731 0.3815 0.4885 0.155 Uiso calc R 1 . .
    C C17 1.0897(5) 0.5297(5) 0.5515(4) 0.132(2) Uani d . 1 . .
    H H17A 1.1046 0.5465 0.6121 0.158 Uiso calc R 1 . .
    H H17B 1.1801 0.5711 0.5205 0.158 Uiso calc R 1 . .
    O O18 0.9296(3) 0.57528(19) 0.52400(18) 0.0850(7) Uani d . 1 . .
loop_
    _atom_site_aniso_label
    _atom_site_aniso_U_11
    _atom_site_aniso_U_22
    _atom_site_aniso_U_33
    _atom_site_aniso_U_12
    _atom_site_aniso_U_13
    _atom_site_aniso_U_23
    S1 0.0894(5) 0.0744(4) 0.1029(6) 0.0133(4) -0.0215(5) -0.0363(4)
    C1 0.0455(10) 0.0558(11) 0.0733(14) -0.0014(10) 0.0034(11) -0.0067(10)
    N2 0.0585(12) 0.0615(12) 0.0864(15) 0.0100(10) -0.0053(11) -0.0065(11)
    C3 0.0738(18) 0.098(2) 0.0813(18) 0.0236(18) 0.0124(15) 0.0169(17)
    C4 0.0749(18) 0.0776(17) 0.0724(16) 0.0170(15) -0.0110(14) -0.0098(14)
    C5 0.117(3) 0.194(5) 0.081(2) 0.061(4) -0.026(2) -0.034(3)
    C6 0.114(4) 0.217(6) 0.107(3) 0.064(4) -0.045(3) -0.035(4)
    C7 0.075(2) 0.160(4) 0.133(4) 0.036(3) -0.009(2) -0.030(3)
    O8 0.0645(11) 0.1192(17) 0.0778(12) 0.0116(11) 0.0004(10) -0.0262(11)
    N12 0.0551(11) 0.0755(13) 0.0725(13) -0.0009(10) -0.0071(10) -0.0105(11)
    C13 0.0672(15) 0.0860(19) 0.0856(18) -0.0126(14) -0.0081(14) 0.0201(16)
    C14 0.0654(13) 0.0590(13) 0.0698(14) 0.0061(11) -0.0113(11) -0.0025(12)
    C15 0.107(3) 0.0628(16) 0.153(4) 0.0133(17) -0.039(3) 0.004(2)
    C16 0.096(3) 0.104(3) 0.188(5) 0.032(2) -0.051(3) -0.006(3)
    C17 0.0660(19) 0.128(4) 0.201(5) 0.005(2) -0.030(3) -0.052(4)
    O18 0.0640(11) 0.0632(10) 0.1278(18) -0.0006(9) -0.0082(12) -0.0171(11)
_geom_special_details
;
;
loop_
    _geom_bond_atom_site_label_1
    _geom_bond_atom_site_label_2
    _geom_bond_site_symmetry_2
    _geom_bond_distance
    _geom_bond_publ_flag
    S1 C1 . 1.675(2) ?
    C1 N12 . 1.342(3) ?
    C1 N2 . 1.346(3) ?
    N2 C3 . 1.442(4) ?
    N2 H2 . 0.849(10) ?
    C3 C4 . 1.490(5) ?
    C3 H3A . 0.97 ?
    C3 H3B . 0.97 ?
    C4 O8 . 1.413(4) ?
    C4 C5 . 1.519(5) ?
    C4 H4A . 0.98 ?
    C5 C6 . 1.461(7) ?
    C5 H5A . 0.97 ?
    C5 H5B . 0.97 ?
    C6 C7 . 1.447(6) ?
    C6 H6A . 0.97 ?
    C6 H6B . 0.97 ?
    C7 O8 . 1.407(5) ?
    C7 H7A . 0.97 ?
    C7 H7B . 0.97 ?
    N12 C13 . 1.450(4) ?
    N12 H12 . 0.862(10) ?
    C13 C14 . 1.513(4) ?
    C13 H13A . 0.97 ?
    C13 H13B . 0.97 ?
    C14 O18 . 1.407(3) ?
    C14 C15 . 1.529(4) ?
    C14 H14A . 0.98 ?
    C15 C16 . 1.454(7) ?
    C15 H15A . 0.97 ?
    C15 H15B . 0.97 ?
    C16 C17 . 1.436(6) ?
    C16 H16A . 0.97 ?
    C16 H16B . 0.97 ?
    C17 O18 . 1.418(5) ?
    C17 H17A . 0.97 ?
    C17 H17B . 0.97 ?
loop_
    _geom_angle_atom_site_label_1
    _geom_angle_atom_site_label_2
    _geom_angle_atom_site_label_3
    _geom_angle_site_symmetry_1
    _geom_angle_site_symmetry_3
    _geom_angle
    _geom_angle_publ_flag
    N12 C1 N2 . . 114.8(2) ?
    N12 C1 S1 . . 122.69(19) ?
    N2 C1 S1 . . 122.5(2) ?
    C1 N2 C3 . . 124.6(3) ?
    C1 N2 H2 . . 124(2) ?
    C3 N2 H2 . . 111(3) ?
    N2 C3 C4 . . 113.8(3) ?
    N2 C3 H3A . . 108.8 ?
    C4 C3 H3A . . 108.8 ?
    N2 C3 H3B . . 108.8 ?
    C4 C3 H3B . . 108.8 ?
    H3A C3 H3B . . 107.7 ?
    O8 C4 C3 . . 110.5(3) ?
    O8 C4 C5 . . 104.0(3) ?
    C3 C4 C5 . . 112.5(4) ?
    O8 C4 H4A . . 109.9 ?
    C3 C4 H4A . . 109.9 ?
    C5 C4 H4A . . 109.9 ?
    C6 C5 C4 . . 104.0(4) ?
    C6 C5 H5A . . 111.0 ?
    C4 C5 H5A . . 111.0 ?
    C6 C5 H5B . . 111.0 ?
    C4 C5 H5B . . 111.0 ?
    H5A C5 H5B . . 109.0 ?
    C7 C6 C5 . . 106.0(4) ?
    C7 C6 H6A . . 110.5 ?
    C5 C6 H6A . . 110.5 ?
    C7 C6 H6B . . 110.5 ?
    C5 C6 H6B . . 110.5 ?
    H6A C6 H6B . . 108.7 ?
    O8 C7 C6 . . 108.8(3) ?
    O8 C7 H7A . . 109.9 ?
    C6 C7 H7A . . 109.9 ?
    O8 C7 H7B . . 109.9 ?
    C6 C7 H7B . . 109.9 ?
    H7A C7 H7B . . 108.3 ?
    C7 O8 C4 . . 108.8(3) ?
    C1 N12 C13 . . 123.9(2) ?
    C1 N12 H12 . . 118(2) ?
    C13 N12 H12 . . 118(2) ?
    N12 C13 C14 . . 113.8(2) ?
    N12 C13 H13A . . 108.8 ?
    C14 C13 H13A . . 108.8 ?
    N12 C13 H13B . . 108.8 ?
    C14 C13 H13B . . 108.8 ?
    H13A C13 H13B . . 107.7 ?
    O18 C14 C13 . . 109.8(2) ?
    O18 C14 C15 . . 106.0(2) ?
    C13 C14 C15 . . 113.7(3) ?
    O18 C14 H14A . . 109.1 ?
    C13 C14 H14A . . 109.1 ?
    C15 C14 H14A . . 109.1 ?
    C16 C15 C14 . . 104.0(3) ?
    C16 C15 H15A . . 111.0 ?
    C14 C15 H15A . . 111.0 ?
    C16 C15 H15B . . 111.0 ?
    C14 C15 H15B . . 111.0 ?
    H15A C15 H15B . . 109.0 ?
    C17 C16 C15 . . 106.4(4) ?
    C17 C16 H16A . . 110.4 ?
    C15 C16 H16A . . 110.4 ?
    C17 C16 H16B . . 110.4 ?
    C15 C16 H16B . . 110.4 ?
    H16A C16 H16B . . 108.6 ?
    O18 C17 C16 . . 109.7(4) ?
    O18 C17 H17A . . 109.7 ?
    C16 C17 H17A . . 109.7 ?
    O18 C17 H17B . . 109.7 ?
    C16 C17 H17B . . 109.7 ?
    H17A C17 H17B . . 108.2 ?
    C14 O18 C17 . . 108.6(3) ?
loop_
    _geom_torsion_atom_site_label_1
    _geom_torsion_atom_site_label_2
    _geom_torsion_atom_site_label_3
    _geom_torsion_atom_site_label_4
    _geom_torsion_site_symmetry_1
    _geom_torsion_site_symmetry_2
    _geom_torsion_site_symmetry_3
    _geom_torsion_site_symmetry_4
    _geom_torsion
    _geom_torsion_publ_flag
    N12 C1 N2 C3 . . . . 178.2(3) ?
    S1 C1 N2 C3 . . . . -2.2(4) ?
    C1 N2 C3 C4 . . . . 91.0(4) ?
    N2 C3 C4 O8 . . . . 68.5(4) ?
    N2 C3 C4 C5 . . . . -175.7(3) ?
    O8 C4 C5 C6 . . . . -28.9(6) ?
    C3 C4 C5 C6 . . . . -148.5(5) ?
    C4 C5 C6 C7 . . . . 21.4(7) ?
    C5 C6 C7 O8 . . . . -6.3(7) ?
    C6 C7 O8 C4 . . . . -12.9(6) ?
    C3 C4 O8 C7 . . . . 146.8(4) ?
    C5 C4 O8 C7 . . . . 25.9(5) ?
    N2 C1 N12 C13 . . . . 179.6(2) ?
    S1 C1 N12 C13 . . . . 0.0(4) ?
    C1 N12 C13 C14 . . . . 84.0(3) ?
    N12 C13 C14 O18 . . . . 68.7(3) ?
    N12 C13 C14 C15 . . . . -172.8(3) ?
    O18 C14 C15 C16 . . . . -22.6(5) ?
    C13 C14 C15 C16 . . . . -143.3(4) ?
    C14 C15 C16 C17 . . . . 21.4(7) ?
    C15 C16 C17 O18 . . . . -13.3(8) ?
    C13 C14 O18 C17 . . . . 138.2(4) ?
    C15 C14 O18 C17 . . . . 15.0(5) ?
    C16 C17 O18 C14 . . . . -1.6(7) ?
loop_
    _geom_hbond_atom_site_label_D
    _geom_hbond_atom_site_label_H
    _geom_hbond_atom_site_label_A
    _geom_hbond_site_symmetry_A
    _geom_hbond_distance_DH
    _geom_hbond_distance_HA
    _geom_hbond_distance_DA
    _geom_hbond_angle_DHA
    _geom_hbond_publ_flag
    N2 H2 O18 4_466 0.850(10)
                            2.095(17) 2.897(3) 157(3) yes
    N12 H12 O8 4_566 0.860(10)
                             2.197(18) 2.978(3) 150(3) yes
data_global
_journal_date_recd_electronic     2008-11-19
_journal_date_accepted     2008-12-01
_journal_name_full     'Acta Crystallographica, Section E'
_journal_year     2009
_journal_volume     65
_journal_issue      1
_journal_page_first     o96
_journal_page_last     o96
_journal_paper_category     QO
_journal_coeditor_code     CI2734
_publ_contact_author_name     'Sylvain Bern\`es'
_publ_contact_author_address
;
DEP Facultad de Ciencias Qu\'imicas, UANL
Guerrero y Progreso S/N
Col. Trevi\~no
64570 Monterrey, NL
Mexico
;
_publ_contact_author_email     sylvain_bernes@Hotmail.com
_publ_contact_author_fax     (+52)(81)82204918
_publ_contact_author_phone     (+52)(81)82204900x3460
_publ_section_title
;\
(+)-(<i>S</i>,<i>S</i>)-1,3-Bis[(tetrahydrofuran-2-yl)methyl]thiourea
;
loop_
    _publ_author_name
    _publ_author_footnote
    _publ_author_address
    "Pe\~na, \'Ulises" .
;
Laboratorio de S\'intesis de Complejos
Facultad de Ciencias Qu\'imicas
Universidad Aut\'onoma de Puebla
AP 1067
72001 Puebla, Pue.
Mexico
;
    "Bern\`es, Sylvain" .
;
DEP Facultad de Ciencias Qu\'imicas, UANL
Guerrero y Progreso S/N
Col. Trevi\~no
64570 Monterrey, NL
Mexico
;
    "Guti\'errez, Ren\'e" .
;
Laboratorio de S\'intesis de Complejos
Facultad de Ciencias Qu\'imicas
Universidad Aut\'onoma de Puebla
AP 1067
72001 Puebla, Pue.
Mexico
;
_exptl_special_details
;
I.R. (KBr, v/cm^-1^): 3285 (NH), 1543 (C\\db S). ^1^H-NMR (400 MHz,
CDCl~3~/TMS) \d: 1.62-2.01 (m, 12H, CH~2~ alicyclic), 3.35 (br s, 2H, 2 CH),
3.73-4.06 (m, 4H, 2 CH~2~), 6.82 (br s, 2H, 2 NH). ^13^C-NMR (100 MHz,
CDCl~3~) \d: 25.9-78.0 (CH~2~ alicyclic), 183.1 (C\\db S). MS-EI: m/z = 244
(M^+^).
;
