# Supplementary material for: (+)-(S,S)-1,3-Bis[(tetra­hydro­furan-2-yl)­meth­yl]thio­urea
Source: Acta Crystallogr Sect E Struct Rep Online. 2008 Dec 13;65(Pt 1):o96. doi: 10.1107/S1600536808040373 (PMC2968003; doi:10.1107/S1600536808040373)
Supplement: Supplementary file 2 [file e-65-00o96-Isup2.hkl]

# 
# h,k,l, Fc-squared, Fo-squared, sigma(Fo-squared) and status flag 
# 
data_I
_shelx_title ' tfur in P2(1)2(1)2(1) LAST... cor: [E], Mu*R=0.5' 
_shelx_refln_list_code          4 
_shelx_F_calc_maximum      130.90 
_exptl_crystal_F_000       528.00 
_reflns_d_resolution_high  0.7696 
 
loop_ 
 _symmetry_equiv_pos_as_xyz 
 'x, y, z' 
 '-x+1/2, -y, z+1/2' 
 '-x, y+1/2, -z+1/2' 
 'x+1/2, -y+1/2, -z' 
 
_cell_length_a     7.8588 
_cell_length_b    10.8265 
_cell_length_c    15.6196 
_cell_angle_alpha  90.000 
_cell_angle_beta   90.000 
_cell_angle_gamma  90.000 
 
_shelx_F_squared_multiplier     1.000 
 
loop_ 
 _refln_index_h 
 _refln_index_k 
 _refln_index_l 
 _refln_F_squared_calc 
 _refln_F_squared_meas 
 _refln_F_squared_sigma 
 _refln_observed_status 
   2   0   0    17133.60    17264.47    402.30 o 
   4   0   0      679.46      654.53     26.88 o 
   6   0   0        9.70        8.28      0.63 o 
   8   0   0        0.01        0.22      0.39 o 
  10   0   0        0.17       -0.43      1.42 o 
   2   1   0      741.92      711.65      5.29 o 
   3   1   0        1.67        1.55      0.86 o 
   4   1   0      493.99      439.36     12.92 o 
   5   1   0       15.84       17.91      1.44 o 
   6   1   0      167.65      146.41      3.15 o 
   7   1   0       17.20       12.15      1.68 o 
   8   1   0       27.42       18.98      1.02 o 
   9   1   0        2.78        1.97      0.46 o 
  10   1   0        0.15       -0.13      0.43 o 
   1   2   0      505.16      633.25      8.61 o 
   2   2   0      897.50     1018.11     20.79 o 
   4   2   0      625.86      609.10     36.96 o 
   5   2   0       43.04       29.88      0.79 o 
   6   2   0      145.64      153.45      4.21 o 
   7   2   0       20.29       22.40      1.14 o 
   8   2   0        4.48        5.86      0.47 o 
   9   2   0        0.04       -0.50      0.50 o 
  10   2   0        0.29        0.56      0.63 o 
   1   3   0     2055.04     2147.45     51.64 o 
   2   3   0      313.54      327.79      9.92 o 
   3   3   0       55.17       57.67      1.89 o 
   4   3   0      114.97      126.81      5.51 o 
   5   3   0      292.50      244.66     13.91 o 
   6   3   0       21.61       23.07      0.66 o 
   7   3   0        0.57        0.40      0.47 o 
   8   3   0        1.72        1.24      0.38 o 
   9   3   0        0.00        0.44      0.52 o 
   0   4   0     2181.29     1934.49     19.17 o 
   1   4   0     1886.33     1700.74     49.33 o 
   2   4   0        0.06        5.14      1.11 o 
   3   4   0      147.76      119.76      4.17 o 
   4   4   0        2.97        1.92      0.34 o 
   5   4   0       11.15       10.29      0.51 o 
   6   4   0      159.50      158.68      5.27 o 
   7   4   0       18.67       19.56      0.79 o 
   8   4   0        5.12        5.30      0.65 o 
   9   4   0        2.24        1.91      0.67 o 
   1   5   0       62.64       80.04      1.71 o 
   2   5   0       31.28       42.06      1.86 o 
   3   5   0      406.00      434.85      8.09 o 
   4   5   0       20.87       25.87      0.90 o 
   5   5   0      117.30      130.06      3.80 o 
   6   5   0       50.50       58.97      1.38 o 
   7   5   0        9.94        9.66      0.53 o 
   8   5   0        1.59        1.83      1.15 o 
   9   5   0       15.21       17.39      1.85 o 
   0   6   0      101.26       76.56      2.56 o 
   1   6   0      917.51      923.47     21.45 o 
   2   6   0      325.80      288.86      8.24 o 
   3   6   0      463.17      496.62      8.61 o 
   4   6   0       46.72       44.26      1.11 o 
   5   6   0       36.13       35.85      1.09 o 
   6   6   0       25.88       22.45      0.68 o 
   7   6   0       11.81       11.21      0.54 o 
   8   6   0        6.91        5.91      0.71 o 
   9   6   0        0.67        2.13      0.66 o 
   1   7   0      108.94       96.63      3.24 o 
   2   7   0       70.71       60.47      1.36 o 
   3   7   0        0.12        0.42      0.36 o 
   4   7   0        0.66        0.95      0.41 o 
   5   7   0       39.14       38.53      0.84 o 
   6   7   0        1.66        0.85      0.47 o 
   7   7   0        1.77        1.65      0.61 o 
   8   7   0        4.85        5.86      0.75 o 
   0   8   0       81.16       77.46      2.01 o 
   1   8   0      553.01      583.27      6.75 o 
   2   8   0       27.45       25.65      1.47 o 
   3   8   0      189.49      190.96      7.63 o 
   4   8   0        0.09       -0.04      0.41 o 
   5   8   0       44.26       42.18      0.85 o 
   6   8   0        4.61        6.95      0.50 o 
   7   8   0       10.91       13.52      1.88 o 
   8   8   0        0.01       -0.51      1.03 o 
   1   9   0        2.17        2.15      0.50 o 
   2   9   0       96.22       92.78      1.70 o 
   3   9   0        3.85        3.73      0.87 o 
   4   9   0       38.09       45.82      0.96 o 
   5   9   0        0.00        0.49      0.71 o 
   6   9   0        4.77        4.95      0.92 o 
   7   9   0        1.09        2.07      1.53 o 
   0  10   0        4.11        4.87      0.49 o 
   1  10   0       11.08        7.78      0.82 o 
   2  10   0       10.49        8.25      0.44 o 
   3  10   0       59.53       64.09      1.87 o 
   4  10   0       18.55       19.02      1.46 o 
   5  10   0       14.09       12.34      0.79 o 
   6  10   0        1.40        3.17      1.10 o 
   7  10   0        5.32        3.39      1.26 o 
   1  11   0        0.48        0.22      0.34 o 
   2  11   0        0.19       -0.29      0.36 o 
   3  11   0        0.04        0.73      0.53 o 
   4  11   0        0.55        0.79      0.93 o 
   5  11   0        1.27        1.68      0.63 o 
   6  11   0        0.05        1.25      0.67 o 
   1  12   0        0.22       -0.08      0.43 o 
   2  12   0        0.34       -0.27      1.36 o 
   3  12   0        1.30        0.10      0.54 o 
   4  12   0        3.85        2.84      0.90 o 
   5  12   0        2.12        0.97      0.86 o 
   1  13   0        4.08        3.62      0.63 o 
   2  13   0        0.29        0.77      0.62 o 
   3  13   0       13.41       15.41      0.92 o 
   0  14   0        1.87        2.77      0.69 o 
   1  14   0        0.62        2.16      0.66 o 
   1   0   1       89.54       94.87      1.23 o 
   2   0   1       18.56       24.04      1.42 o 
   3   0   1     1253.73     1082.88     38.76 o 
   4   0   1        1.12        0.63      0.27 o 
   5   0   1      345.43      337.62     17.32 o 
   6   0   1       10.74        7.89      1.20 o 
   7   0   1        1.86        2.37      0.53 o 
   8   0   1        0.43        0.39      0.27 o 
   9   0   1        7.09        7.11      0.94 o 
  10   0   1        0.12       -0.43      0.43 o 
 -10   1   1        0.59        1.07      0.48 o 
  -9   1   1        2.40        1.56      0.44 o 
  -8   1   1        5.47        6.46      0.94 o 
  -7   1   1      101.53       95.35      4.74 o 
  -6   1   1       31.97       29.86      1.46 o 
  -5   1   1      500.57      454.53     17.37 o 
  -4   1   1       12.18        7.25      0.85 o 
  -3   1   1     1662.65     1473.62     58.27 o 
  -2   1   1      517.81      568.02      6.28 o 
  -1   1   1      698.54      757.60     12.65 o 
   0   1   1     2430.12     2711.99     17.34 o 
   1   1   1      674.97      745.82      9.74 o 
   2   1   1      513.00      569.09      7.37 o 
   3   1   1     1646.67     1545.96     36.65 o 
   4   1   1       12.14        6.62      0.43 o 
   5   1   1      495.87      462.21     20.79 o 
   6   1   1       32.28       30.39      1.61 o 
   7   1   1      100.04       97.22      4.04 o 
   8   1   1        5.54        6.52      0.76 o 
   9   1   1        2.39        1.13      0.42 o 
  10   1   1        0.58        1.33      0.52 o 
 -10   2   1        0.90        1.84      2.09 o 
  -9   2   1        4.87        7.23      0.91 o 
  -8   2   1       26.54       26.01      1.11 o 
  -7   2   1       41.37       44.31      1.01 o 
  -6   2   1      110.61      109.05      4.22 o 
  -5   2   1      222.51      244.22      6.23 o 
  -4   2   1      138.53      150.82      4.57 o 
  -3   2   1     1347.04     1454.17     74.34 o 
  -2   2   1      826.54      761.52     15.47 o 
  -1   2   1     8431.69     8697.83    167.96 o 
   0   2   1     1493.16     1545.68     19.91 o 
   1   2   1     8448.71     8967.15    145.63 o 
   2   2   1      809.70      753.94     20.55 o 
   3   2   1     1340.13     1421.96     11.51 o 
   4   2   1      137.08      149.92     11.33 o 
   5   2   1      214.47      230.68      6.08 o 
   6   2   1      112.61      120.93      8.90 o 
   7   2   1       41.21       43.23      1.13 o 
   8   2   1       26.94       26.92      2.22 o 
   9   2   1        5.04        6.26      0.86 o 
  10   2   1        0.92        0.82      0.62 o 
  -9   3   1        0.58        0.65      0.55 o 
  -8   3   1       11.65       13.60      0.54 o 
  -7   3   1       63.95       66.08      1.88 o 
  -6   3   1       69.71       66.98      1.54 o 
  -5   3   1      140.61      150.98      5.28 o 
  -4   3   1       45.44       48.36      4.80 o 
  -3   3   1      148.16      181.18      7.15 o 
  -2   3   1      284.28      241.25      3.80 o 
  -1   3   1       96.77       94.47      2.36 o 
   0   3   1      237.87      268.26      8.06 o 
   1   3   1      101.66       91.45      8.03 o 
   2   3   1      278.03      244.88      3.74 o 
   3   3   1      150.01      194.30      4.78 o 
   4   3   1       43.10       46.92      2.74 o 
   5   3   1      141.91      152.88     11.37 o 
   6   3   1       70.83       66.38      5.34 o 
   7   3   1       64.21       65.24      3.98 o 
   8   3   1       11.67       13.24      0.61 o 
   9   3   1        0.52        0.89      0.58 o 
  -9   4   1        3.51        2.54      0.79 o 
  -8   4   1        1.03        1.82      0.55 o 
  -7   4   1       12.23       12.94      0.57 o 
  -6   4   1       26.60       25.44      2.09 o 
  -5   4   1      197.78      198.18      5.18 o 
  -4   4   1       64.47       66.29      3.40 o 
  -3   4   1      870.91      894.25     24.02 o 
  -2   4   1      191.92      175.30      6.74 o 
  -1   4   1      219.25      222.86      7.39 o 
   0   4   1     3010.90     2907.84     12.55 o 
   1   4   1      208.02      210.66      5.18 o 
   2   4   1      192.90      181.37      4.10 o 
   3   4   1      855.05      875.34     27.28 o 
   4   4   1       59.80       62.09      3.26 o 
   5   4   1      195.22      194.38      9.54 o 
   6   4   1       25.81       22.57      0.68 o 
   7   4   1       13.01       13.15      0.57 o 
   8   4   1        0.95        2.74      0.59 o 
   9   4   1        3.69        2.87      0.68 o 
  -9   5   1        1.98        3.48      0.76 o 
  -8   5   1       12.95       12.14      0.77 o 
  -7   5   1        6.14        5.05      1.08 o 
  -6   5   1      119.35      129.75      4.93 o 
  -5   5   1       50.49       50.36      1.39 o 
  -4   5   1       19.67       19.24      0.55 o 
  -3   5   1       39.00       38.15      3.98 o 
  -2   5   1      195.20      271.77      6.25 o 
  -1   5   1      200.43      218.43     10.98 o 
   0   5   1      231.20      212.89      3.58 o 
   1   5   1      200.89      205.19      4.03 o 
   2   5   1      191.09      263.30      6.16 o 
   3   5   1       40.72       41.14      3.54 o 
   4   5   1       20.16       19.41      1.20 o 
   5   5   1       51.46       49.66      1.69 o 
   6   5   1      119.17      124.29      2.94 o 
   7   5   1        6.22        5.48      0.47 o 
   8   5   1       13.09       13.40      1.99 o 
   9   5   1        1.96        3.18      0.68 o 
  -9   6   1        2.59        3.11      0.69 o 
  -8   6   1        7.90        8.93      1.74 o 
  -7   6   1        5.60        4.66      0.60 o 
  -6   6   1        9.98       11.90      2.05 o 
  -5   6   1       66.97       68.74      1.57 o 
  -4   6   1      181.16      205.10      8.66 o 
  -3   6   1       19.23       18.98      1.95 o 
  -2   6   1      508.80      460.42     16.18 o 
  -1   6   1      208.42      195.98      8.43 o 
   0   6   1      202.44      174.88      3.58 o 
   1   6   1      212.16      204.89      4.45 o 
   2   6   1      512.39      477.04     18.56 o 
   3   6   1       20.19       19.47      1.86 o 
   4   6   1      182.97      203.34      9.53 o 
   5   6   1       65.70       67.77      1.66 o 
   6   6   1       10.17       12.59      0.73 o 
   7   6   1        5.33        4.62      0.46 o 
   8   6   1        7.75        8.60      0.77 o 
   9   6   1        2.57        2.51      0.69 o 
  -8   7   1        0.89        1.03      0.62 o 
  -7   7   1       11.89       12.40      2.06 o 
  -6   7   1       80.85       85.34      1.83 o 
  -5   7   1       29.58       32.26      2.89 o 
  -4   7   1      107.27      107.58      2.66 o 
  -3   7   1       17.06       17.66      0.58 o 
  -2   7   1      114.79      106.06      3.23 o 
  -1   7   1      115.31      116.97      4.40 o 
   0   7   1      338.32      302.54      7.92 o 
   1   7   1      116.00      130.38      2.71 o 
   2   7   1      115.75      105.13      2.25 o 
   3   7   1       17.55       17.65      0.97 o 
   4   7   1      106.70      102.98     13.04 o 
   5   7   1       29.65       33.13      0.78 o 
   6   7   1       80.68       87.43      9.40 o 
   7   7   1       11.81       12.67      0.79 o 
   8   7   1        0.96        2.06      0.64 o 
  -8   8   1        0.93       -0.57      0.83 o 
  -7   8   1        0.96        0.90      0.59 o 
  -6   8   1       28.93       30.84      0.70 o 
  -5   8   1        0.25        0.50      0.42 o 
  -4   8   1      106.24      106.08      3.07 o 
  -3   8   1       92.27       79.55      4.29 o 
  -2   8   1      158.29      150.53      4.98 o 
  -1   8   1      156.54      122.82      2.86 o 
   0   8   1      255.41      261.75      4.12 o 
   1   8   1      154.89      115.08      6.09 o 
   2   8   1      155.35      151.61      3.43 o 
   3   8   1       91.29       75.23      1.79 o 
   4   8   1      104.38       98.55      3.90 o 
   5   8   1        0.24        1.02      0.46 o 
   6   8   1       28.83       31.37      1.48 o 
   7   8   1        1.00        0.95      0.81 o 
   8   8   1        1.01        2.17      0.73 o 
  -7   9   1        0.40        1.05      0.69 o 
  -6   9   1        3.03        4.52      0.67 o 
  -5   9   1        2.89        4.33      0.67 o 
  -4   9   1        5.02        7.61      0.52 o 
  -3   9   1       19.85       24.69      2.06 o 
  -2   9   1      105.08      106.60      2.38 o 
  -1   9   1       24.75       23.01      1.72 o 
   0   9   1      553.68      499.94      5.79 o 
   1   9   1       23.87       22.71      1.71 o 
   2   9   1      103.74       94.02      2.34 o 
   3   9   1       19.44       23.58      2.04 o 
   4   9   1        5.18        7.97      0.86 o 
   5   9   1        2.93        4.43      0.44 o 
   6   9   1        2.97        3.83      0.64 o 
   7   9   1        0.42        0.88      0.70 o 
  -7  10   1        2.45        1.64      0.93 o 
  -6  10   1        4.04        4.15      0.71 o 
  -5  10   1        1.64        1.26      0.76 o 
  -4  10   1       10.84       13.35      0.54 o 
  -3  10   1       14.72       12.74      0.88 o 
  -2  10   1       54.16       52.53      2.58 o 
  -1  10   1       29.02       30.01      1.18 o 
   0  10   1       86.97       76.59      1.70 o 
   1  10   1       27.74       30.91      0.65 o 
   2  10   1       53.65       53.04      2.67 o 
   3  10   1       14.07       12.75      0.59 o 
   4  10   1       10.69       11.97      0.80 o 
   5  10   1        1.67        2.14      0.56 o 
   6  10   1        4.11        5.17      0.71 o 
   7  10   1        2.39        1.94      0.69 o 
  -6  11   1        4.37        6.74      0.85 o 
  -5  11   1        0.80        2.19      0.61 o 
  -4  11   1        0.70        2.25      0.61 o 
  -3  11   1        0.06       -0.49      0.54 o 
  -2  11   1        6.08        6.23      0.47 o 
  -1  11   1        1.90        1.62      0.49 o 
   0  11   1       40.62       40.04      0.93 o 
   1  11   1        2.09        1.27      0.34 o 
   2  11   1        6.11        5.49      0.56 o 
   3  11   1        0.04       -0.52      0.52 o 
   4  11   1        0.66        0.46      1.11 o 
   5  11   1        0.78        2.23      0.60 o 
   6  11   1        4.27        6.67      0.78 o 
  -5  12   1        1.56        1.65      0.65 o 
  -4  12   1        3.04        3.70      0.72 o 
  -3  12   1        2.46        2.51      1.12 o 
  -2  12   1        2.21        3.61      0.63 o 
  -1  12   1       16.38       14.19      0.68 o 
   0  12   1        0.42        0.19      0.39 o 
   1  12   1       15.89       14.22      0.65 o 
   2  12   1        2.09        1.60      0.49 o 
   3  12   1        2.34        2.18      0.79 o 
   4  12   1        3.08        2.90      0.67 o 
   5  12   1        1.68        0.48      0.87 o 
  -3  13   1        1.69        2.08      1.18 o 
  -2  13   1        5.06        4.95      0.72 o 
  -1  13   1        4.27        3.14      0.55 o 
   0  13   1        0.18        1.32      0.44 o 
   1  13   1        4.29        3.97      0.54 o 
   2  13   1        5.12        5.60      0.99 o 
   3  13   1        1.74        2.14      0.67 o 
   0  14   1        0.08       -0.23      0.45 o 
   0   0   2     2460.32     2048.55     31.72 o 
   1   0   2      754.70      886.63     38.46 o 
   2   0   2      347.14      252.20     14.03 o 
   3   0   2      630.58      661.95     14.82 o 
   4   0   2      265.26      316.51      6.30 o 
   5   0   2      130.28      111.43     17.35 o 
   6   0   2      186.70      190.24     18.53 o 
   7   0   2       64.27       46.64      6.63 o 
   8   0   2       46.40       44.04      4.91 o 
   9   0   2        8.87        6.08      1.75 o 
  10   0   2        1.75       -0.02      0.63 o 
 -10   1   2        2.58        1.35      0.68 o 
  -9   1   2        0.65        0.36      0.57 o 
  -8   1   2       31.07       27.44      0.73 o 
  -7   1   2       64.43       63.87      2.73 o 
  -6   1   2      245.21      243.18      5.32 o 
  -5   1   2       23.25       27.67      1.99 o 
  -4   1   2      939.70      842.11     56.59 o 
  -3   1   2      897.71      889.49     36.78 o 
  -2   1   2     1761.79     1740.83     55.10 o 
  -1   1   2     2382.73     2611.97     92.44 o 
   0   1   2     1772.87     1886.08     51.85 o 
   1   1   2     2363.88     2514.79     30.56 o 
   2   1   2     1737.57     1651.84     23.37 o 
   3   1   2      889.59      860.55     21.87 o 
   4   1   2      948.81      861.22     12.29 o 
   5   1   2       23.04       25.60      0.63 o 
   6   1   2      245.54      225.62      5.06 o 
   7   1   2       64.05       58.30      4.27 o 
   8   1   2       31.17       26.06      1.95 o 
   9   1   2        0.63        1.07      0.57 o 
  10   1   2        2.62        2.80      0.77 o 
 -10   2   2        3.09        4.66      1.22 o 
  -9   2   2        6.65        5.60      1.05 o 
  -8   2   2       11.65       11.31      0.79 o 
  -7   2   2        8.77       11.18      0.86 o 
  -6   2   2        2.85        2.18      0.60 o 
  -5   2   2        4.09        4.66      0.60 o 
  -4   2   2     1111.01     1115.64     17.41 o 
  -3   2   2      317.44      323.62      8.36 o 
  -2   2   2      103.82       90.24     16.87 o 
  -1   2   2     3160.53     3280.60    160.57 o 
   0   2   2    16104.40    14963.13    112.73 o 
   1   2   2     3151.62     3196.68     18.24 o 
   2   2   2      103.16      101.62      4.28 o 
   3   2   2      312.74      308.69      7.96 o 
   4   2   2     1117.05     1076.34     16.40 o 
   5   2   2        3.64        3.85      0.53 o 
   6   2   2        3.36        1.97      0.56 o 
   7   2   2        8.48        9.86      0.75 o 
   8   2   2       11.83       11.12      0.71 o 
   9   2   2        6.72        5.00      0.88 o 
  10   2   2        3.15        3.98      1.01 o 
  -9   3   2        3.01        4.60      1.03 o 
  -8   3   2        4.05        3.55      0.62 o 
  -7   3   2        9.97       11.10      0.81 o 
  -6   3   2       81.37       85.73      2.91 o 
  -5   3   2       79.45      106.11      3.83 o 
  -4   3   2      514.72      504.00     12.42 o 
  -3   3   2      198.65      259.12      7.63 o 
  -2   3   2      950.12      928.23     13.78 o 
  -1   3   2       28.27       25.80      3.13 o 
   0   3   2       71.93       88.22      2.63 o 
   1   3   2       27.07       25.21      0.94 o 
   2   3   2      965.74      879.28     12.42 o 
   3   3   2      207.90      231.85      7.14 o 
   4   3   2      510.90      465.25     11.63 o 
   5   3   2       83.26      102.43      3.29 o 
   6   3   2       79.41       81.67      2.61 o 
   7   3   2        9.38        8.34      0.71 o 
   8   3   2        3.95        3.10      0.53 o 
   9   3   2        2.91        4.41      0.92 o 
  -9   4   2        0.41        0.09      0.86 o 
  -8   4   2        0.98        1.41      0.83 o 
  -7   4   2       22.77       24.14      1.01 o 
  -6   4   2       54.20       49.44      1.54 o 
  -5   4   2      166.16      203.07      7.08 o 
  -4   4   2      179.99      205.59      8.28 o 
  -3   4   2       83.24      100.19      3.70 o 
  -2   4   2     1320.12     1293.38     87.27 o 
  -1   4   2       44.26       50.21      1.37 o 
   0   4   2     1497.31     1358.06     12.31 o 
   1   4   2       45.75       51.58      1.90 o 
   2   4   2     1318.89     1262.04     15.97 o 
   3   4   2       84.08      103.22      3.85 o 
   4   4   2      178.59      197.70      8.10 o 
   5   4   2      166.25      168.98      6.44 o 
   6   4   2       52.34       42.45      1.52 o 
   7   4   2       23.04       22.24      0.90 o 
   8   4   2        0.96        1.30      0.73 o 
   9   4   2        0.39        0.15      0.79 o 
  -9   5   2        4.28        5.15      1.11 o 
  -8   5   2        0.02       -0.83      0.83 o 
  -7   5   2       14.87       17.24      0.90 o 
  -6   5   2       18.25       23.61      1.03 o 
  -5   5   2      296.68      272.01      7.53 o 
  -4   5   2       81.68      106.30      4.06 o 
  -3   5   2      527.26      525.77     12.62 o 
  -2   5   2        4.30        3.89      1.13 o 
  -1   5   2      591.01      572.49      8.18 o 
   0   5   2      177.14      190.78      4.98 o 
   1   5   2      573.68      544.91     11.10 o 
   2   5   2        3.71        5.75      0.49 o 
   3   5   2      532.92      508.98     12.17 o 
   4   5   2       84.49      108.74      3.89 o 
   5   5   2      303.52      263.27      7.16 o 
   6   5   2       19.01       23.99      0.98 o 
   7   5   2       14.59       14.11      0.77 o 
   8   5   2        0.02        0.64      0.73 o 
   9   5   2        4.14        6.12      0.98 o 
  -9   6   2        1.52       -0.58      1.03 o 
  -8   6   2        9.83       10.91      1.18 o 
  -7   6   2       49.18       56.90      1.95 o 
  -6   6   2       13.35       18.73      0.94 o 
  -5   6   2      102.79      109.47      4.79 o 
  -4   6   2       48.71       40.37      1.58 o 
  -3   6   2       13.97       10.82      0.73 o 
  -2   6   2      301.45      371.39     11.38 o 
  -1   6   2       28.31       34.81      0.96 o 
   0   6   2      217.33      266.31      6.25 o 
   1   6   2       29.69       33.34      1.56 o 
   2   6   2      304.61      356.70     10.54 o 
   3   6   2       13.62        9.07      0.62 o 
   4   6   2       50.20       41.94      1.22 o 
   5   6   2      101.57       96.27      2.72 o 
   6   6   2       12.71       15.42      0.83 o 
   7   6   2       48.83       48.54      1.69 o 
   8   6   2        9.67        9.05      1.03 o 
   9   6   2        1.47        0.19      0.81 o 
  -8   7   2        2.54        2.72      1.07 o 
  -7   7   2       28.51       32.03      1.52 o 
  -6   7   2        3.54        5.18      0.73 o 
  -5   7   2      139.30      151.81      4.30 o 
  -4   7   2        4.56        3.42      0.68 o 
  -3   7   2      182.48      172.94      6.54 o 
  -2   7   2        4.39        4.86      0.76 o 
  -1   7   2       95.95       88.33      2.30 o 
   0   7   2       68.12       65.41      1.84 o 
   1   7   2       95.63       87.29      3.19 o 
   2   7   2        4.50        5.73      0.58 o 
   3   7   2      184.29      173.22      6.52 o 
   4   7   2        4.62        4.13      0.66 o 
   5   7   2      141.49      156.66      4.19 o 
   6   7   2        3.62        4.98      0.66 o 
   7   7   2       28.57       26.80      1.35 o 
   8   7   2        2.56        2.63      1.01 o 
  -8   8   2        5.41        3.72      1.15 o 
  -7   8   2        1.63        0.92      1.01 o 
  -6   8   2       16.07       16.70      0.86 o 
  -5   8   2       13.31       17.96      0.90 o 
  -4   8   2        7.96        9.73      0.81 o 
  -3   8   2       31.90       33.45      1.11 o 
  -2   8   2       23.31       22.76      0.69 o 
  -1   8   2       75.64       60.07      4.68 o 
   0   8   2       11.14       10.17      1.19 o 
   1   8   2       74.05       61.76      2.22 o 
   2   8   2       23.56       24.12      0.92 o 
   3   8   2       30.54       30.13      1.05 o 
   4   8   2        8.24        8.55      0.73 o 
   5   8   2       13.58       15.74      0.83 o 
   6   8   2       15.86       14.39      0.77 o 
   7   8   2        1.75        0.86      0.81 o 
   8   8   2        5.39        6.67      1.03 o 
  -7   9   2        1.65        1.97      0.98 o 
  -6   9   2        1.41        1.50      0.88 o 
  -5   9   2       25.03       25.81      0.96 o 
  -4   9   2        4.58        5.24      0.71 o 
  -3   9   2      125.83      125.87      3.98 o 
  -2   9   2       69.53       65.17      2.21 o 
  -1   9   2      263.83      269.75      4.60 o 
   0   9   2       40.86       43.79      2.37 o 
   1   9   2      263.22      265.26      6.24 o 
   2   9   2       71.41       67.13      2.07 o 
   3   9   2      126.44      123.82      3.74 o 
   4   9   2        4.94        4.85      0.64 o 
   5   9   2       25.50       24.49      0.88 o 
   6   9   2        1.32        0.30      0.83 o 
   7   9   2        1.55       -0.17      0.79 o 
  -7  10   2        1.42        3.02      1.11 o 
  -6  10   2        0.10       -0.38      0.90 o 
  -5  10   2        6.04        8.47      1.03 o 
  -4  10   2        0.33        1.52      0.58 o 
  -3  10   2       11.50       13.15      0.86 o 
  -2  10   2        8.48        7.14      2.19 o 
  -1  10   2       13.61       13.54      0.74 o 
   0  10   2        6.15        4.46      0.50 o 
   1  10   2       13.96       12.40      0.81 o 
   2  10   2        8.38        5.94      0.71 o 
   3  10   2       11.61       12.55      0.81 o 
   4  10   2        0.31        1.05      0.53 o 
   5  10   2        5.93        6.24      0.92 o 
   6  10   2        0.10        0.04      0.79 o 
   7  10   2        1.32        1.33      0.94 o 
  -6  11   2        1.97        2.14      1.05 o 
  -4  11   2        6.65        5.97      1.05 o 
  -3  11   2       12.63       11.36      1.11 o 
  -2  11   2        4.10        3.53      0.64 o 
  -1  11   2        2.98        2.90      0.76 o 
   0  11   2        0.02        0.46      0.39 o 
   1  11   2        2.84        3.34      0.58 o 
   2  11   2        4.55        5.35      0.64 o 
   3  11   2       12.42       10.93      1.07 o 
   4  11   2        6.58        7.63      0.96 o 
   5  11   2        4.47        3.29      0.94 o 
   6  11   2        2.02        2.46      0.96 o 
  -5  12   2        0.95        4.08      1.03 o 
  -4  12   2        2.61        3.72      1.05 o 
  -3  12   2        0.14        1.45      0.83 o 
  -2  12   2        6.36        5.71      1.07 o 
  -1  12   2        9.76       10.32      0.95 o 
   0  12   2       16.16       12.25      2.01 o 
   1  12   2        9.80        6.69      1.03 o 
   2  12   2        6.38        5.54      0.92 o 
   3  12   2        0.11        0.17      0.75 o 
   4  12   2        2.55        4.36      1.07 o 
   5  12   2        0.97        0.83      0.92 o 
  -3  13   2        3.56        2.27      1.07 o 
  -2  13   2        5.18        5.43      1.09 o 
  -1  13   2        0.37        0.96      0.60 o 
   0  13   2       15.58       15.26      0.94 o 
   1  13   2        0.36       -0.06      0.88 o 
   2  13   2        5.09        7.48      1.05 o 
   3  13   2        3.51        3.44      1.05 o 
   0  14   2        4.15        0.79      0.72 o 
   1   0   3     9560.96     9996.97    283.18 o 
   2   0   3      826.93      831.49     38.31 o 
   3   0   3      130.41      256.59     80.05 o 
   4   0   3        0.69        0.02      0.53 o 
   5   0   3      300.61      300.97      6.86 o 
   6   0   3        3.87        4.51      0.58 o 
   7   0   3        6.33        2.48      1.08 o 
   8   0   3        0.54        0.25      0.40 o 
   9   0   3        8.66        7.27      2.37 o 
  10   0   3        0.64        0.60      1.07 o 
 -10   1   3        1.76        0.00      0.75 o 
  -9   1   3        7.69       10.49      0.89 o 
  -8   1   3        4.33        5.23      0.47 o 
  -7   1   3       16.38       15.16      0.63 o 
  -6   1   3        5.26        5.61      0.47 o 
  -5   1   3       99.67      101.52      4.13 o 
  -4   1   3      369.84      361.67     15.61 o 
  -3   1   3     1004.93     1022.22     53.09 o 
  -2   1   3      908.56      754.71     24.39 o 
  -1   1   3     6487.71     6722.86    200.06 o 
   0   1   3     4215.72     4159.36     52.92 o 
   1   1   3     6499.04     6552.12     30.42 o 
   2   1   3      916.46      748.32     11.86 o 
   3   1   3     1028.02     1039.28     10.10 o 
   4   1   3      368.82      354.37     11.64 o 
   5   1   3      102.67      101.16      4.18 o 
   6   1   3        5.40        5.54      0.57 o 
   7   1   3       15.39       11.90      0.59 o 
   8   1   3        4.48        6.04      0.93 o 
   9   1   3        7.75        9.28      2.36 o 
  10   1   3        1.79        0.90      0.67 o 
  -9   2   3        2.26        1.11      0.92 o 
  -8   2   3       14.93       14.18      0.81 o 
  -7   2   3       20.54       22.71      1.01 o 
  -6   2   3       31.52       28.31      1.18 o 
  -5   2   3       68.33       76.99      3.25 o 
  -4   2   3      233.29      245.35      8.64 o 
  -3   2   3      913.54      992.94     14.50 o 
  -2   2   3      119.15      172.48      5.75 o 
  -1   2   3      474.70      494.70      5.62 o 
   0   2   3       15.81       22.04      0.51 o 
   1   2   3      470.29      485.18      7.87 o 
   2   2   3      117.52      148.86      5.32 o 
   3   2   3      908.65      933.49     13.96 o 
   4   2   3      231.67      206.21      8.21 o 
   5   2   3       67.27       69.18      2.95 o 
   6   2   3       31.69       24.78      0.94 o 
   7   2   3       20.88       18.73      0.90 o 
   8   2   3       14.72       12.83      0.73 o 
   9   2   3        2.29       -0.09      0.77 o 
  -9   3   3        1.69        1.82      0.96 o 
  -8   3   3        6.34        6.61      0.66 o 
  -7   3   3       56.30       60.82      1.84 o 
  -6   3   3        0.82        1.45      0.62 o 
  -5   3   3      198.98      191.44      7.66 o 
  -4   3   3      228.16      202.86      8.10 o 
  -3   3   3      367.06      365.85      9.47 o 
  -2   3   3     1850.91     1996.53     27.12 o 
  -1   3   3       90.36      113.80      4.15 o 
   0   3   3     4952.42     4994.53     18.69 o 
   1   3   3       87.37      110.26      4.26 o 
   2   3   3     1851.77     1817.81     18.28 o 
   3   3   3      359.62      346.09      9.17 o 
   4   3   3      222.40      192.72      7.78 o 
   5   3   3      199.19      181.32      6.97 o 
   6   3   3        0.99        1.35      0.58 o 
   7   3   3       57.35       52.65      1.54 o 
   8   3   3        6.56        6.46      0.60 o 
   9   3   3        1.78        2.42      0.88 o 
  -9   4   3        2.11        2.69      1.01 o 
  -8   4   3        1.87        4.43      0.88 o 
  -7   4   3        2.46        3.59      0.68 o 
  -6   4   3       77.47       88.26      2.61 o 
  -5   4   3      212.68      225.70      7.48 o 
  -4   4   3       50.60       53.10      2.25 o 
  -3   4   3       73.85       91.29      3.40 o 
  -2   4   3       56.40       45.89      1.46 o 
  -1   4   3      492.26      659.62     10.64 o 
   0   4   3        2.23        2.62      0.59 o 
   1   4   3      493.40      612.89     10.84 o 
   2   4   3       54.92       43.99      1.69 o 
   3   4   3       74.49       84.96      2.99 o 
   4   4   3       50.75       51.54      2.20 o 
   5   4   3      213.66      207.28      7.10 o 
   6   4   3       77.33       82.22      2.37 o 
   7   4   3        2.68        3.29      0.60 o 
   8   4   3        1.85        3.36      0.79 o 
   9   4   3        2.05        2.59      0.83 o 
  -9   5   3        0.64        2.14      1.13 o 
  -8   5   3        6.35        7.59      1.05 o 
  -7   5   3        1.08        1.33      0.62 o 
  -6   5   3       17.99       15.23      0.94 o 
  -5   5   3       20.99       15.42      0.92 o 
  -4   5   3      132.31      147.90      7.14 o 
  -3   5   3      108.11       81.73      3.14 o 
  -2   5   3     1096.14     1134.76     12.27 o 
  -1   5   3      366.37      413.79     11.28 o 
   0   5   3      764.65      761.62      9.28 o 
   1   5   3      368.69      390.08      9.62 o 
   2   5   3     1111.89     1166.28     17.32 o 
   3   5   3      111.08       85.67      3.44 o 
   4   5   3      137.58      154.83      6.86 o 
   5   5   3       21.52       17.21      0.86 o 
   6   5   3       17.33       14.69      0.86 o 
   7   5   3        1.04        2.18      0.58 o 
   8   5   3        6.06        7.55      0.94 o 
   9   5   3        0.69        0.49      0.77 o 
  -9   6   3        2.01        1.05      1.09 o 
  -8   6   3        2.43        3.66      0.96 o 
  -7   6   3       17.01       20.06      0.90 o 
  -6   6   3        6.44        6.03      0.75 o 
  -5   6   3       17.15       20.19      1.01 o 
  -4   6   3       15.55       14.56      0.83 o 
  -3   6   3       21.15       22.54      0.90 o 
  -2   6   3       58.87       50.60      1.43 o 
  -1   6   3       82.63       73.03      2.07 o 
   0   6   3      291.24      316.03      6.69 o 
   1   6   3       82.98       72.34      2.42 o 
   2   6   3       59.71       50.45      1.90 o 
   3   6   3       21.76       22.56      1.03 o 
   4   6   3       15.11       13.34      0.77 o 
   5   6   3       17.56       17.81      0.94 o 
   6   6   3        6.30        5.77      0.68 o 
   7   6   3       17.13       18.11      0.81 o 
   8   6   3        2.46        1.99      0.88 o 
   9   6   3        2.04        0.75      0.77 o 
  -8   7   3        8.33       12.10      1.28 o 
  -7   7   3        3.50        1.95      0.92 o 
  -6   7   3       18.47       17.00      0.92 o 
  -5   7   3       11.93       11.59      0.88 o 
  -4   7   3      241.47      231.11      6.48 o 
  -3   7   3       19.56       19.33      0.90 o 
  -2   7   3      388.81      429.58     14.48 o 
  -1   7   3       64.79       63.71      2.33 o 
   0   7   3       86.93       96.89      2.50 o 
   1   7   3       64.72       66.49      2.61 o 
   2   7   3      390.01      419.53     10.18 o 
   3   7   3       19.59       18.16      0.83 o 
   4   7   3      239.93      207.37      5.71 o 
   5   7   3       11.97       13.19      0.81 o 
   6   7   3       18.36       15.05      0.81 o 
   7   7   3        3.45        2.67      0.77 o 
   8   7   3        8.38        8.13      1.11 o 
  -8   8   3        1.13        1.26      1.05 o 
  -7   8   3        7.16        6.57      1.05 o 
  -6   8   3       13.32       16.04      1.18 o 
  -5   8   3        1.09        1.52      0.64 o 
  -4   8   3       24.03       24.29      1.01 o 
  -3   8   3       95.50       93.79      2.76 o 
  -2   8   3       45.33       46.90      1.29 o 
  -1   8   3      286.35      289.54      5.73 o 
   0   8   3       52.56       51.96      2.34 o 
   1   8   3      284.45      273.83      7.68 o 
   2   8   3       44.87       42.56      1.48 o 
   3   8   3       94.40       87.12      2.50 o 
   4   8   3       23.91       22.22      0.96 o 
   5   8   3        1.00        2.10      0.58 o 
   6   8   3       13.36       14.82      1.11 o 
   7   8   3        7.19        6.35      0.94 o 
   8   8   3        1.07        0.79      0.98 o 
  -7   9   3        1.28        1.22      1.09 o 
  -6   9   3        8.74        8.17      1.07 o 
  -5   9   3        3.98        5.52      0.66 o 
  -4   9   3       30.37       31.31      1.09 o 
  -3   9   3       40.39       44.63      1.52 o 
  -2   9   3       23.35       25.52      1.02 o 
  -1   9   3        8.53        7.35      1.08 o 
   0   9   3        0.76        0.65      0.41 o 
   1   9   3        8.89        6.97      0.71 o 
   2   9   3       23.77       27.82      0.98 o 
   3   9   3       41.16       45.44      1.26 o 
   4   9   3       30.96       30.54      1.01 o 
   5   9   3        4.11        5.03      0.60 o 
   6   9   3        8.87        8.28      0.98 o 
   7   9   3        1.24        1.90      0.86 o 
  -7  10   3        1.20        1.75      1.05 o 
  -6  10   3        0.77        2.20      0.92 o 
  -5  10   3        2.34        3.49      0.92 o 
  -4  10   3        3.20        3.34      0.60 o 
  -3  10   3       36.43       36.63      1.15 o 
  -2  10   3       12.27       10.40      0.75 o 
  -1  10   3       40.63       37.45      2.56 o 
   0  10   3        2.35        3.55      0.51 o 
   1  10   3       39.81       35.84      1.24 o 
   2  10   3       12.31        8.13      0.77 o 
   3  10   3       35.78       34.19      1.07 o 
   4  10   3        3.19        2.57      0.56 o 
   5  10   3        2.32        3.16      0.86 o 
   6  10   3        0.70        0.38      0.94 o 
   7  10   3        1.18        1.18      0.90 o 
  -6  11   3        1.86        2.37      1.05 o 
  -5  11   3        2.75        3.46      1.01 o 
  -4  11   3       14.70       16.08      1.24 o 
  -3  11   3        5.81        6.84      1.01 o 
  -2  11   3       19.86       15.25      0.83 o 
  -1  11   3       46.41       55.34      1.38 o 
   0  11   3        2.65        3.44      0.44 o 
   1  11   3       46.49       54.57      1.90 o 
   2  11   3       20.46       16.23      0.81 o 
   3  11   3        5.76        6.31      0.96 o 
   4  11   3       14.81       13.37      1.13 o 
   5  11   3        2.81        1.33      0.90 o 
   6  11   3        1.79        0.45      1.01 o 
  -4  12   3        1.96        3.19      1.01 o 
  -3  12   3        3.17        4.11      0.94 o 
  -2  12   3        6.48        9.58      1.09 o 
  -1  12   3        0.26        0.29      1.32 o 
   0  12   3        6.65        7.44      1.25 o 
   1  12   3        0.24        0.68      0.79 o 
   2  12   3        6.50        7.12      0.98 o 
   3  12   3        3.28        2.80      0.86 o 
   4  12   3        1.94        1.95      0.92 o 
   5  12   3        3.31        4.68      1.05 o 
  -3  13   3        3.70        4.92      1.07 o 
  -2  13   3        4.94        4.17      1.07 o 
  -1  13   3        5.14        6.10      1.25 o 
   0  13   3        0.02        0.61      0.65 o 
   1  13   3        5.09        6.07      1.03 o 
   2  13   3        4.88        3.59      1.09 o 
   3  13   3        3.70        4.19      0.96 o 
   0   0   4     2294.98     2277.75     16.33 o 
   1   0   4      453.77      481.92     39.02 o 
   2   0   4      925.18      916.15     32.74 o 
   3   0   4        1.80        4.77      0.30 o 
   4   0   4     1123.94     1173.72     41.58 o 
   6   0   4       44.59       51.01      2.14 o 
   7   0   4        9.92       12.54      0.73 o 
   8   0   4       39.05       39.30      1.90 o 
   9   0   4        0.44       -0.22      0.57 o 
  10   0   4        7.65        8.79      2.16 o 
  -9   1   4        3.48        5.26      0.96 o 
  -8   1   4        8.15       13.57      2.51 o 
  -7   1   4       75.60       76.92      2.92 o 
  -6   1   4        9.31        9.67      0.92 o 
  -5   1   4       87.21       96.55      2.41 o 
  -4   1   4       15.49       12.56      0.80 o 
  -3   1   4     1060.21     1052.25     41.63 o 
  -2   1   4      519.50      531.02      7.18 o 
  -1   1   4     1950.94     2082.78     80.00 o 
   0   1   4     3643.77     3644.49     60.70 o 
   1   1   4     1958.83     2022.60     23.35 o 
   2   1   4      524.50      519.01      5.33 o 
   3   1   4     1064.23     1046.12     10.45 o 
   4   1   4       18.60       16.38      0.49 o 
   5   1   4       88.92       92.80      2.59 o 
   6   1   4        8.30        8.88      0.87 o 
   7   1   4       75.35       74.17      7.81 o 
   8   1   4        7.81       12.00      1.33 o 
   9   1   4        3.40        5.44      0.83 o 
  -9   2   4        2.18        1.86      0.98 o 
  -8   2   4       21.31       23.78      0.94 o 
  -7   2   4       19.84       19.57      1.01 o 
  -6   2   4       74.60       81.39      2.63 o 
  -5   2   4       27.03       29.47      1.01 o 
  -4   2   4      366.63      372.25     10.22 o 
  -3   2   4      150.87      178.48      6.44 o 
  -2   2   4       62.36       62.23      3.92 o 
  -1   2   4        9.96       23.97      4.87 o 
   0   2   4      749.99      773.05     11.26 o 
   2   2   4       63.06       62.23      2.48 o 
   3   2   4      147.14      148.05      6.18 o 
   4   2   4      363.27      355.24     10.39 o 
   5   2   4       26.58       27.31      1.18 o 
   6   2   4       72.71       75.17      2.48 o 
   7   2   4       20.27       18.97      0.92 o 
   8   2   4       21.27       19.52      0.83 o 
   9   2   4        2.16        1.41      0.79 o 
  -9   3   4        4.05        6.54      1.11 o 
  -8   3   4       10.73       13.45      1.18 o 
  -7   3   4       44.08       51.30      1.50 o 
  -6   3   4       23.76       24.66      1.05 o 
  -5   3   4       89.15      107.48      3.55 o 
  -4   3   4      154.59      168.30      8.00 o 
  -3   3   4      160.01      175.44      6.82 o 
  -2   3   4     1077.66     1124.00     30.23 o 
  -1   3   4      992.09     1102.19     19.79 o 
   0   3   4      816.73      770.22     19.25 o 
   1   3   4      995.47     1058.68     13.58 o 
   2   3   4     1081.03     1063.70     14.73 o 
   3   3   4      156.02      154.12      6.35 o 
   4   3   4      157.38      145.35      4.79 o 
   5   3   4       86.95       90.86      3.10 o 
   6   3   4       25.47       25.11      1.01 o 
   7   3   4       44.92       46.00      1.39 o 
   8   3   4       11.26       11.95      1.05 o 
   9   3   4        4.17        5.05      0.92 o 
  -9   4   4        0.01        2.27      0.98 o 
  -8   4   4        8.93        8.51      1.11 o 
  -7   4   4       13.18       18.22      0.92 o 
  -6   4   4      103.44      109.45      4.45 o 
  -5   4   4       16.13       17.88      0.90 o 
  -4   4   4      111.85      129.40      4.28 o 
  -2   4   4     1087.13     1191.55     43.54 o 
  -1   4   4      641.01      599.09     14.01 o 
   0   4   4      725.93      699.64      8.46 o 
   1   4   4      640.21      573.41     10.97 o 
   2   4   4     1079.39     1170.88     16.42 o 
   3   4   4       19.11       10.16      0.58 o 
   4   4   4      110.44      113.32      3.91 o 
   5   4   4       14.88       19.80      0.88 o 
   6   4   4      105.19      102.69      3.83 o 
   7   4   4       12.75       14.56      0.79 o 
   8   4   4        9.19        7.78      0.96 o 
   9   4   4        0.01        0.41      0.77 o 
  -9   5   4        0.32        1.15      1.07 o 
  -8   5   4        5.34        6.09      1.09 o 
  -7   5   4       18.17       17.77      0.92 o 
  -6   5   4      108.41      118.02      3.81 o 
  -5   5   4      209.35      207.33      6.57 o 
  -4   5   4      254.07      244.04      8.08 o 
  -3   5   4      312.00      356.21     10.37 o 
  -2   5   4      176.11      187.44      5.34 o 
  -1   5   4     1046.82     1098.27     11.86 o 
   0   5   4      203.13      195.89      5.33 o 
   1   5   4     1052.20     1090.30     16.34 o 
   2   5   4      171.02      172.90      7.61 o 
   3   5   4      309.26      318.25     10.48 o 
   4   5   4      251.60      233.07      7.48 o 
   5   5   4      204.49      180.77      5.58 o 
   6   5   4      109.20       97.69      3.40 o 
   7   5   4       17.45       15.95      0.79 o 
   8   5   4        5.36        5.15      0.96 o 
   9   5   4        0.31        1.73      0.83 o 
  -9   6   4        0.79       -0.13      1.05 o 
  -8   6   4        3.06        1.71      1.05 o 
  -7   6   4       22.37       24.46      1.37 o 
  -6   6   4       72.50       70.01      2.87 o 
  -5   6   4      162.00      170.74      5.13 o 
  -4   6   4       40.72       31.29      1.15 o 
  -3   6   4       72.13       72.13      3.25 o 
  -2   6   4        4.61        3.70      0.39 o 
  -1   6   4       12.43       13.89      0.57 o 
   0   6   4       11.18        9.02      0.42 o 
   1   6   4       11.49       12.62      0.68 o 
   2   6   4        4.49        2.52      0.49 o 
   3   6   4       72.11       66.08      2.33 o 
   4   6   4       41.17       31.16      1.13 o 
   5   6   4      162.21      149.07      4.75 o 
   6   6   4       73.19       68.43      2.61 o 
   7   6   4       22.36       22.54      1.24 o 
   8   6   4        3.14        3.06      0.90 o 
   9   6   4        0.75        0.43      0.77 o 
  -8   7   4        7.51        8.06      1.22 o 
  -7   7   4        6.48       10.86      1.13 o 
  -6   7   4       11.67       14.39      0.86 o 
  -5   7   4       39.39       35.69      1.20 o 
  -4   7   4        3.98        4.92      0.75 o 
  -3   7   4       45.12       52.09      1.75 o 
  -2   7   4      121.30      119.58      3.33 o 
  -1   7   4      218.41      198.35      6.60 o 
   0   7   4       45.50       48.81      1.55 o 
   1   7   4      219.63      206.66      7.61 o 
   2   7   4      122.74      114.75      3.79 o 
   3   7   4       42.03       46.62      1.75 o 
   4   7   4        4.25        5.20      0.66 o 
   5   7   4       37.38       34.49      1.11 o 
   6   7   4       11.42       12.81      0.77 o 
   7   7   4        6.61        6.18      0.94 o 
   8   7   4        7.55        9.43      1.11 o 
  -8   8   4        2.91        1.90      1.15 o 
  -7   8   4        1.98        1.54      0.98 o 
  -6   8   4        2.68        6.57      1.03 o 
  -5   8   4       23.40       21.28      0.96 o 
  -4   8   4       21.28       26.05      1.09 o 
  -3   8   4       56.96       50.04      1.63 o 
  -2   8   4       49.90       48.30      1.23 o 
  -1   8   4      201.74      192.78      4.54 o 
   0   8   4       28.18       27.76      0.99 o 
   1   8   4      202.58      190.37      6.48 o 
   2   8   4       48.62       43.37      1.63 o 
   3   8   4       56.02       49.46      1.45 o 
   4   8   4       20.60       24.27      0.98 o 
   5   8   4       22.59       19.61      0.88 o 
   6   8   4        2.65        3.21      0.90 o 
   7   8   4        1.96        1.45      0.81 o 
   8   8   4        2.98        3.19      0.98 o 
  -7   9   4        2.35        2.01      1.03 o 
  -6   9   4        2.03        2.35      0.94 o 
  -5   9   4       25.26       23.39      0.92 o 
  -4   9   4       12.05       10.46      0.79 o 
  -3   9   4       13.39       14.05      0.86 o 
  -2   9   4       15.58       14.98      0.62 o 
  -1   9   4       10.18        8.58      0.57 o 
   0   9   4       18.28       15.26      0.62 o 
   1   9   4       10.25       10.74      0.79 o 
   2   9   4       15.51       16.40      0.83 o 
   3   9   4       13.02       17.11      0.88 o 
   4   9   4       12.24       10.44      0.73 o 
   5   9   4       25.06       21.81      0.83 o 
   6   9   4        2.09        2.67      0.88 o 
   7   9   4        2.40        2.33      0.92 o 
  -6  10   4        4.60        3.76      1.05 o 
  -5  10   4        3.54        1.56      0.92 o 
  -4  10   4       12.17       11.65      1.07 o 
  -3  10   4        4.68        4.36      0.68 o 
  -2  10   4        7.24        6.40      1.55 o 
  -1  10   4       41.95       39.54      4.90 o 
   0  10   4       16.90       16.16      1.69 o 
   1  10   4       41.59       41.98      1.22 o 
   2  10   4        7.57        6.42      0.68 o 
   3  10   4        4.63        4.32      0.64 o 
   4  10   4       11.75       10.97      1.01 o 
   5  10   4        3.54        2.91      0.86 o 
   6  10   4        4.59        2.63      0.96 o 
  -6  11   4        1.20       -0.32      1.05 o 
  -5  11   4        2.21        2.95      0.98 o 
  -4  11   4       11.39       13.37      1.20 o 
  -3  11   4        5.68        3.83      0.90 o 
  -2  11   4       20.55       19.18      0.86 o 
  -1  11   4        6.95        5.88      0.49 o 
   0  11   4       11.60       11.32      0.55 o 
   1  11   4        7.20        6.12      0.66 o 
   2  11   4       20.30       19.48      0.81 o 
   3  11   4        6.09        3.36      0.83 o 
   4  11   4       11.34       12.94      1.13 o 
   5  11   4        2.34        4.06      0.92 o 
   6  11   4        1.18        2.67      0.98 o 
  -4  12   4        0.14        0.75      0.94 o 
  -3  12   4        0.11       -0.17      0.83 o 
  -2  12   4        8.98       10.76      1.18 o 
  -1  12   4        0.99       -0.46      1.05 o 
   0  12   4       13.55       11.91      1.51 o 
   1  12   4        1.01        1.71      0.81 o 
   2  12   4        8.89        8.19      1.09 o 
   3  12   4        0.13        0.56      0.83 o 
   4  12   4        0.11       -0.58      0.86 o 
  -3  13   4        0.50        0.00      0.96 o 
  -2  13   4        4.47        3.93      1.07 o 
  -1  13   4        7.59        6.92      0.77 o 
   0  13   4        3.91        4.31      0.71 o 
   1  13   4        7.62        7.04      1.11 o 
   2  13   4        4.44        4.64      1.01 o 
   3  13   4        0.54        0.79      0.86 o 
   1   0   5       65.77       39.74      0.90 o 
   2   0   5       13.10       17.75      1.63 o 
   3   0   5       48.97       60.63      1.98 o 
   4   0   5       18.84       22.65      0.87 o 
   5   0   5      435.96      408.43      7.45 o 
   6   0   5       39.56       40.64      0.97 o 
   7   0   5      147.52      163.37      3.73 o 
   8   0   5        0.10       -0.35      0.41 o 
   9   0   5        3.77        3.61      1.14 o 
  -9   1   5        0.90        0.58      1.56 o 
  -8   1   5        3.31        1.07      2.44 o 
  -7   1   5        0.72        0.68      0.70 o 
  -6   1   5      105.81      104.68      2.52 o 
  -5   1   5       27.25       39.40      0.97 o 
  -4   1   5      283.31      294.92      6.84 o 
  -3   1   5      182.39      223.67     12.53 o 
  -2   1   5      612.47      610.81     28.33 o 
  -1   1   5      103.12       87.34      6.12 o 
   0   1   5       92.15       73.50      7.91 o 
   1   1   5      106.63       91.47      1.98 o 
   2   1   5      606.91      595.86      6.06 o 
   3   1   5      186.53      209.80      5.14 o 
   4   1   5      282.02      284.67      6.49 o 
   5   1   5       28.26       38.03      0.89 o 
   6   1   5      106.97      105.96      4.29 o 
   7   1   5        0.81        1.43      0.47 o 
   8   1   5        3.17        2.58      0.41 o 
   9   1   5        0.87       -0.13      0.60 o 
  -9   2   5        0.09       -0.98      0.98 o 
  -8   2   5        7.96        7.55      1.09 o 
  -7   2   5       72.34       70.89      2.76 o 
  -6   2   5       31.48       31.86      1.13 o 
  -5   2   5      508.34      534.81     11.14 o 
  -4   2   5       63.24       62.19      2.46 o 
  -3   2   5      539.27      610.49     12.45 o 
  -2   2   5      370.11      346.46     19.35 o 
  -1   2   5      714.61      784.16     13.39 o 
   0   2   5     1026.68      929.72     11.70 o 
   1   2   5      708.63      758.58     11.36 o 
   2   2   5      371.78      301.85      8.28 o 
   3   2   5      554.05      599.57     12.40 o 
   4   2   5       62.80       56.67      2.27 o 
   5   2   5      516.49      496.83     11.18 o 
   6   2   5       32.22       26.09      1.01 o 
   7   2   5       72.76       64.90      2.57 o 
   8   2   5        8.15        7.31      0.90 o 
   9   2   5        0.08        1.39      0.75 o 
  -9   3   5        4.53        6.37      1.20 o 
  -8   3   5       22.90       30.15      1.50 o 
  -7   3   5       18.00       20.68      1.03 o 
  -6   3   5      211.07      229.61      5.86 o 
  -5   3   5       81.62       74.76      2.54 o 
  -4   3   5       12.55       14.22      0.75 o 
  -3   3   5      245.69      215.84      8.17 o 
  -2   3   5      329.51      333.39      8.96 o 
  -1   3   5      358.33      453.44     18.59 o 
   0   3   5        0.84        1.36      0.28 o 
   1   3   5      356.66      404.34      9.22 o 
   2   3   5      330.14      309.69      8.49 o 
   3   3   5      241.69      195.46      7.31 o 
   4   3   5       11.96       11.10      0.68 o 
   5   3   5       79.05       65.72      2.44 o 
   6   3   5      209.32      203.24      5.37 o 
   7   3   5       17.96       21.34      0.94 o 
   8   3   5       22.57       25.51      1.33 o 
   9   3   5        4.58        5.52      0.98 o 
  -9   4   5        1.20        1.05      1.01 o 
  -8   4   5       10.89       10.78      1.18 o 
  -7   4   5        9.78       10.95      0.83 o 
  -6   4   5       41.64       37.44      1.43 o 
  -5   4   5        9.45        9.62      0.83 o 
  -4   4   5      158.87      176.40      7.51 o 
  -3   4   5       47.33       52.01      2.03 o 
  -2   4   5      289.91      312.45      6.71 o 
  -1   4   5      472.75      448.68      7.37 o 
   0   4   5       70.03       91.84      2.31 o 
   1   4   5      478.08      444.50     10.39 o 
   2   4   5      282.03      283.82      8.68 o 
   3   4   5       51.05       51.60      2.16 o 
   4   4   5      159.72      168.08      7.06 o 
   5   4   5       10.35       12.75      0.79 o 
   6   4   5       41.22       33.66      1.13 o 
   7   4   5       10.08        9.20      0.71 o 
   8   4   5       10.66        9.56      0.98 o 
   9   4   5        1.27        0.94      0.79 o 
  -9   5   5        2.39        2.78      1.05 o 
  -8   5   5        4.32        6.12      1.09 o 
  -7   5   5        6.29        8.55      0.75 o 
  -6   5   5       38.78       48.35      1.58 o 
  -5   5   5       56.36       59.51      1.95 o 
  -4   5   5        9.40       13.34      0.79 o 
  -3   5   5       96.22      105.15      3.64 o 
  -2   5   5       38.74       45.02      4.78 o 
  -1   5   5      174.40      184.35      5.57 o 
   0   5   5       25.94       35.91      0.86 o 
   1   5   5      174.55      173.15      7.14 o 
   2   5   5       37.71       39.50      1.20 o 
   3   5   5       97.60      106.24      4.00 o 
   4   5   5        9.66       14.41      0.77 o 
   5   5   5       57.86       57.25      1.88 o 
   6   5   5       38.86       42.92      1.39 o 
   7   5   5        6.60        9.00      0.68 o 
   8   5   5        4.27        6.01      0.98 o 
   9   5   5        2.47        0.32      0.90 o 
  -8   6   5        8.26        8.08      1.20 o 
  -7   6   5        5.79        4.94      1.03 o 
  -6   6   5       83.77       86.39      2.84 o 
  -5   6   5       54.36       58.00      1.90 o 
  -4   6   5      162.13      147.75      5.54 o 
  -3   6   5       43.18       42.45      1.54 o 
  -2   6   5      170.11      172.24      5.49 o 
  -1   6   5      459.79      523.26     20.33 o 
   0   6   5      104.64      107.60      2.90 o 
   1   6   5      458.51      513.75     13.26 o 
   2   6   5      172.56      184.96      7.27 o 
   3   6   5       43.85       38.69      1.52 o 
   4   6   5      160.74      133.80      5.62 o 
   5   6   5       54.95       54.08      1.82 o 
   6   6   5       82.41       77.24      2.61 o 
   7   6   5        5.69        3.59      0.88 o 
   8   6   5        8.17        9.00      1.13 o 
  -8   7   5        2.69        0.81      1.11 o 
  -7   7   5       20.12       25.47      1.52 o 
  -6   7   5        9.84       11.85      0.83 o 
  -5   7   5       25.24       21.32      1.03 o 
  -4   7   5       28.33       28.19      1.07 o 
  -3   7   5       45.77       50.85      1.75 o 
  -2   7   5       65.78       65.68      2.05 o 
  -1   7   5       36.96       41.62      0.97 o 
   0   7   5       62.67       73.93      1.84 o 
   1   7   5       37.37       41.57      1.71 o 
   2   7   5       64.22       62.55      1.97 o 
   3   7   5       46.40       49.42      1.63 o 
   4   7   5       27.46       25.96      1.01 o 
   5   7   5       25.05       18.93      0.92 o 
   6   7   5        9.60        9.39      0.73 o 
   7   7   5       20.17       21.02      1.28 o 
   8   7   5        2.60        3.25      0.94 o 
  -8   8   5        1.70        3.38      1.15 o 
  -7   8   5        1.76        0.90      0.92 o 
  -6   8   5       17.02       17.02      1.24 o 
  -5   8   5        7.57        9.13      0.77 o 
  -4   8   5       57.68       62.29      1.82 o 
  -3   8   5       81.26       84.90      3.81 o 
  -2   8   5       83.36       74.66      2.96 o 
  -1   8   5       59.14       59.32      1.80 o 
   0   8   5       40.09       33.25      1.50 o 
   1   8   5       60.43       61.14      2.05 o 
   2   8   5       80.32       68.62      2.40 o 
   3   8   5       82.45       80.96      3.46 o 
   4   8   5       57.19       54.17      1.63 o 
   5   8   5        7.79        8.77      0.71 o 
   6   8   5       17.33       14.73      1.13 o 
   7   8   5        1.80        0.19      0.81 o 
   8   8   5        1.65        0.09      0.90 o 
  -7   9   5        0.49        2.12      1.05 o 
  -6   9   5        1.10        2.54      0.94 o 
  -5   9   5        1.18        0.64      0.81 o 
  -4   9   5        2.23        2.29      0.64 o 
  -3   9   5        5.36        3.66      0.68 o 
  -2   9   5       13.41       13.43      0.60 o 
  -1   9   5       24.91       27.04      1.10 o 
   0   9   5      130.92      110.22      2.85 o 
   1   9   5       25.07       25.83      1.01 o 
   2   9   5       12.83       14.50      0.81 o 
   3   9   5        5.40        3.27      0.64 o 
   4   9   5        1.97        1.99      0.58 o 
   5   9   5        1.16       -0.02      0.79 o 
   6   9   5        1.20        1.26      0.81 o 
   7   9   5        0.49        1.03      0.88 o 
  -6  10   5        0.21        1.60      1.15 o 
  -5  10   5        6.35        8.87      1.07 o 
  -4  10   5       11.22       12.47      1.15 o 
  -3  10   5       27.87       31.65      1.05 o 
  -2  10   5       43.00       47.08      1.60 o 
  -1  10   5       28.46       29.67      1.99 o 
   0  10   5       47.64       53.55      1.13 o 
   1  10   5       29.82       30.75      1.07 o 
   2  10   5       43.97       46.02      1.28 o 
   3  10   5       28.59       29.70      1.01 o 
   4  10   5       11.73       12.47      1.11 o 
   5  10   5        6.40        6.27      0.96 o 
   6  10   5        0.23        0.11      0.79 o 
  -4  11   5        0.51        0.47      0.90 o 
  -3  11   5        1.89        2.87      0.90 o 
  -2  11   5        8.91        7.63      1.05 o 
  -1  11   5        4.87        4.57      0.44 o 
   0  11   5       37.36       38.74      0.91 o 
   1  11   5        4.89        3.10      0.58 o 
   2  11   5        8.85        8.96      0.98 o 
   3  11   5        1.89        3.87      1.05 o 
   4  11   5        0.42        0.56      0.88 o 
   5  11   5        0.44        0.88      0.86 o 
  -4  12   5        1.76        0.81      0.96 o 
  -3  12   5       12.59       16.42      1.28 o 
  -2  12   5        2.12        0.53      0.92 o 
  -1  12   5       24.23       23.22      1.33 o 
   0  12   5        0.50        0.26      0.60 o 
   1  12   5       24.42       21.62      1.35 o 
   2  12   5        2.19        1.41      0.83 o 
   3  12   5       12.31       11.27      1.28 o 
   4  12   5        1.74        1.90      0.96 o 
  -2  13   5        0.48        0.13      0.94 o 
  -1  13   5        0.32        0.02      0.88 o 
   0  13   5        7.01        4.99      0.77 o 
   1  13   5        0.33        0.73      0.88 o 
   2  13   5        0.50        2.22      1.03 o 
   0   0   6     7064.47     6282.18    137.73 o 
   1   0   6        5.39        1.51      0.43 o 
   2   0   6      864.08      779.73     12.79 o 
   3   0   6      673.87      643.89     25.38 o 
   4   0   6       22.85       19.47      1.94 o 
   5   0   6      331.05      314.16      6.16 o 
   6   0   6       48.76       35.69      0.88 o 
   7   0   6        2.25        1.42      0.45 o 
   8   0   6        1.54        1.63      0.67 o 
   9   0   6        0.21        0.42      0.59 o 
  -9   1   6        9.15        8.79      0.80 o 
  -8   1   6        3.17        4.09      0.63 o 
  -7   1   6       21.97       23.55      0.71 o 
  -6   1   6       26.65       30.63      0.79 o 
  -5   1   6       94.32      102.23      2.34 o 
  -4   1   6      143.67      166.55      5.17 o 
  -3   1   6      344.17      315.34      6.52 o 
  -2   1   6      670.26      693.79     17.87 o 
  -1   1   6      584.55      633.36     11.08 o 
   0   1   6     1458.26     1229.46      9.22 o 
   1   1   6      588.18      601.56      6.13 o 
   2   1   6      674.21      668.25     24.88 o 
   3   1   6      347.66      315.33      6.58 o 
   4   1   6      145.93      161.01      4.13 o 
   5   1   6       95.91       99.66      6.29 o 
   6   1   6       27.10       31.31      0.77 o 
   7   1   6       21.66       21.95      0.97 o 
   8   1   6        3.16        4.86      0.63 o 
   9   1   6        8.96       10.06      0.79 o 
  -9   2   6        6.95        4.75      1.15 o 
  -8   2   6        3.55        2.46      1.01 o 
  -7   2   6       21.94       18.48      1.01 o 
  -6   2   6       62.79       62.81      2.16 o 
  -5   2   6       76.39       87.89      2.82 o 
  -4   2   6       91.80       98.73      3.59 o 
  -3   2   6      195.76      205.40      7.78 o 
  -2   2   6      569.80      666.94     20.96 o 
  -1   2   6      138.72      164.22      7.46 o 
   0   2   6     1066.31      988.60     23.52 o 
   1   2   6      141.92      170.93      6.09 o 
   2   2   6      590.85      656.66     12.45 o 
   3   2   6      190.78      195.95      7.81 o 
   4   2   6       97.94       99.23      3.68 o 
   5   2   6       74.05       73.33      3.14 o 
   6   2   6       62.04       53.55      1.88 o 
   7   2   6       21.65       19.03      0.92 o 
   8   2   6        3.40        1.80      0.81 o 
   9   2   6        6.83        6.61      0.94 o 
  -9   3   6        0.23        1.35      1.01 o 
  -8   3   6        5.99        6.22      1.11 o 
  -7   3   6        2.21        1.90      0.66 o 
  -6   3   6       33.72       34.60      1.39 o 
  -5   3   6      162.39      161.09      6.35 o 
  -4   3   6        0.36        0.58      0.49 o 
  -3   3   6       20.66       22.99      0.79 o 
  -2   3   6       43.51       65.60      4.48 o 
  -1   3   6      181.61      177.33     14.67 o 
   0   3   6        0.67        2.63      0.28 o 
   1   3   6      186.56      196.08      6.78 o 
   2   3   6       44.13       68.20      1.97 o 
   3   3   6       19.81       18.13      0.75 o 
   4   3   6        0.30        0.15      0.49 o 
   5   3   6      160.55      141.74      5.58 o 
   6   3   6       33.43       31.24      1.13 o 
   7   3   6        2.08        1.26      0.60 o 
   8   3   6        6.01        7.46      0.94 o 
   9   3   6        0.21        0.06      0.94 o 
  -9   4   6        2.35        3.42      1.11 o 
  -8   4   6        9.67       11.06      1.22 o 
  -7   4   6       14.34       16.15      0.92 o 
  -6   4   6      176.00      185.11      4.66 o 
  -5   4   6      110.76      136.43      5.05 o 
  -4   4   6      105.97      114.94      4.17 o 
  -3   4   6      362.27      382.38     11.12 o 
  -2   4   6       63.45       65.53      2.34 o 
  -1   4   6      764.00      712.73     23.38 o 
   0   4   6      405.80      500.06      7.95 o 
   1   4   6      763.34      701.70     13.62 o 
   2   4   6       63.95       56.11      2.46 o 
   3   4   6      365.56      366.94     10.99 o 
   4   4   6      107.21      107.24      3.61 o 
   5   4   6      111.94      116.23      4.68 o 
   6   4   6      178.66      172.51      4.36 o 
   7   4   6       14.14       14.65      0.81 o 
   8   4   6        9.95       11.36      1.09 o 
   9   4   6        2.32        3.87      0.94 o 
  -9   5   6        0.90        0.86      1.18 o 
  -8   5   6        3.36        3.51      1.11 o 
  -7   5   6        3.29        3.81      0.64 o 
  -6   5   6       36.65       44.01      1.30 o 
  -5   5   6       35.27       38.09      1.30 o 
  -4   5   6       18.30       19.63      0.92 o 
  -3   5   6       27.84       26.07      0.94 o 
  -2   5   6        5.95        4.74      0.59 o 
  -1   5   6      828.28      852.02     11.10 o 
   0   5   6       16.69       24.75      0.63 o 
   1   5   6      828.46      844.08     15.72 o 
   2   5   6        5.92        4.79      0.56 o 
   3   5   6       26.54       21.98      0.86 o 
   4   5   6       18.61       18.31      0.88 o 
   5   5   6       34.47       33.49      1.11 o 
   6   5   6       37.11       37.62      1.18 o 
   7   5   6        3.21        3.70      0.58 o 
   8   5   6        3.35        3.76      0.94 o 
   9   5   6        0.89        0.53      0.83 o 
  -8   6   6        9.78        9.45      1.26 o 
  -7   6   6        8.22        5.11      1.03 o 
  -6   6   6       55.80       57.05      2.25 o 
  -5   6   6       24.90       28.72      1.11 o 
  -4   6   6       14.51       16.38      0.92 o 
  -3   6   6      184.30      212.16      6.95 o 
  -2   6   6       18.79       16.39      0.57 o 
  -1   6   6      182.69      181.43     10.33 o 
   0   6   6        0.19        0.01      0.37 o 
   1   6   6      180.06      172.83      7.40 o 
   2   6   6       19.73       16.64      0.81 o 
   3   6   6      182.95      209.61      7.08 o 
   4   6   6       14.83       14.20      0.83 o 
   5   6   6       24.81       25.64      1.05 o 
   6   6   6       55.95       55.96      1.43 o 
   7   6   6        7.96        4.45      0.92 o 
   8   6   6        9.93        6.50      1.09 o 
  -8   7   6        1.28        3.04      1.07 o 
  -7   7   6        0.94        1.30      0.96 o 
  -6   7   6        5.68        6.91      0.68 o 
  -5   7   6       48.66       53.38      2.42 o 
  -4   7   6        8.98        5.67      0.73 o 
  -3   7   6       11.97       14.33      0.86 o 
  -2   7   6       75.44       78.22      2.33 o 
  -1   7   6       11.57       15.58      3.13 o 
   0   7   6       38.88       37.31      0.91 o 
   1   7   6       12.23       11.18      0.73 o 
   2   7   6       75.18       78.29      2.48 o 
   3   7   6       11.60       12.79      0.79 o 
   4   7   6        9.53        5.94      0.68 o 
   5   7   6       48.03       44.14      1.33 o 
   6   7   6        5.68        4.45      0.60 o 
   7   7   6        0.91        1.63      0.79 o 
   8   7   6        1.35        1.48      0.98 o 
  -7   8   6        4.70        7.70      1.28 o 
  -6   8   6        4.85        4.34      1.03 o 
  -5   8   6        7.64        5.67      0.71 o 
  -4   8   6       61.79       64.26      2.57 o 
  -3   8   6       28.45       21.88      0.98 o 
  -2   8   6       18.55       16.96      2.53 o 
  -1   8   6       77.87       81.85      3.06 o 
   0   8   6        2.94        1.84      0.43 o 
   1   8   6       78.25       78.70      2.37 o 
   2   8   6       18.83       18.24      0.88 o 
   3   8   6       27.84       22.18      0.94 o 
   4   8   6       62.07       60.20      2.46 o 
   5   8   6        7.64        7.40      0.66 o 
   7   8   6        4.91        3.72      1.01 o 
  -7   9   6        6.10        9.24      1.22 o 
  -6   9   6        1.50        2.69      0.96 o 
  -5   9   6        2.45        3.59      0.92 o 
  -4   9   6        9.59       11.44      0.79 o 
  -3   9   6        5.58        5.69      0.73 o 
  -2   9   6       18.52       24.20      1.95 o 
  -1   9   6       10.72        8.53      0.55 o 
   0   9   6       27.64       31.91      1.26 o 
   1   9   6       10.65        9.22      0.77 o 
   2   9   6       18.44       21.96      0.94 o 
   3   9   6        5.74        4.83      0.64 o 
   4   9   6        9.71       12.49      0.75 o 
   5   9   6        2.50        3.61      0.88 o 
   6   9   6        1.47        1.09      0.81 o 
   7   9   6        6.01        4.30      1.01 o 
  -6  10   6        1.58        3.04      1.05 o 
  -5  10   6        6.31        5.86      1.07 o 
  -4  10   6       13.91       16.40      1.22 o 
  -3  10   6       28.48       26.73      0.96 o 
  -2  10   6       32.13       32.23      1.07 o 
  -1  10   6        0.43        0.14      0.40 o 
   0  10   6       21.23       22.04      2.71 o 
   1  10   6        0.57        0.28      0.56 o 
   2  10   6       32.76       32.08      1.03 o 
   3  10   6       29.51       24.91      0.90 o 
   4  10   6       14.17       13.75      1.15 o 
   5  10   6        6.62        5.92      0.96 o 
   6  10   6        1.55        0.90      0.88 o 
  -5  11   6        2.85        3.81      1.03 o 
  -4  11   6        1.91        1.50      0.96 o 
  -3  11   6       11.74       12.94      1.20 o 
  -2  11   6        3.51        5.00      1.01 o 
  -1  11   6        8.14        7.30      0.71 o 
   0  11   6        3.45        5.08      0.72 o 
   1  11   6        8.11        6.74      0.96 o 
   2  11   6        3.49        6.14      0.90 o 
   3  11   6       11.77       11.23      1.09 o 
   4  11   6        1.98        1.69      0.88 o 
   5  11   6        2.76        1.80      1.01 o 
  -4  12   6        8.88        9.52      1.24 o 
  -3  12   6        5.14        5.41      1.11 o 
  -2  12   6       14.48       16.12      1.26 o 
  -1  12   6        9.17        9.21      0.82 o 
   0  12   6        8.35        8.74      1.34 o 
   1  12   6        9.14        9.09      1.07 o 
   2  12   6       14.02       12.85      1.20 o 
   3  12   6        5.06        4.68      1.01 o 
   4  12   6        8.92       10.54      1.22 o 
  -2  13   6        1.63       -0.58      1.03 o 
  -1  13   6        1.31        0.77      0.64 o 
   0  13   6        0.53        1.47      1.37 o 
   1  13   6        1.30        1.52      0.90 o 
   2  13   6        1.59        2.46      0.98 o 
   1   0   7      271.96      261.11      4.46 o 
   2   0   7        3.33        6.22      1.17 o 
   3   0   7      357.57      294.29     14.00 o 
   5   0   7       18.93       17.88      0.63 o 
   6   0   7       20.37       21.88      0.70 o 
   7   0   7       21.11       16.36      1.75 o 
   8   0   7        2.49        1.14      0.73 o 
   9   0   7        0.91       -0.06      1.08 o 
  -9   1   7        0.12        0.75      0.62 o 
  -8   1   7        6.59        5.69      0.69 o 
  -7   1   7        3.17        5.15      1.57 o 
  -6   1   7       75.45       75.50      2.83 o 
  -5   1   7       34.22       36.93      0.96 o 
  -4   1   7      148.88      170.97      5.56 o 
  -3   1   7      196.84      164.45      6.34 o 
  -2   1   7      397.70      459.72     10.68 o 
  -1   1   7      348.90      336.07     15.27 o 
   0   1   7      220.77      212.95      5.07 o 
   1   1   7      345.94      314.95     11.08 o 
   2   1   7      399.12      467.76      9.86 o 
   3   1   7      201.35      167.76      5.19 o 
   4   1   7      150.59      178.07      5.38 o 
   5   1   7       36.49       37.01      4.39 o 
   6   1   7       75.89       75.06      1.58 o 
   7   1   7        2.90        4.27      0.48 o 
   8   1   7        6.62        5.14      0.66 o 
   9   1   7        0.10        1.15      0.61 o 
  -9   2   7        7.50       10.88      1.33 o 
  -8   2   7       10.56        9.20      1.22 o 
  -7   2   7        7.47        7.04      0.77 o 
  -6   2   7       94.82      109.02      4.11 o 
  -5   2   7       34.52       37.02      1.26 o 
  -4   2   7      106.15      120.25      4.17 o 
  -3   2   7      265.50      282.43      9.37 o 
  -2   2   7      208.93      245.92      5.77 o 
  -1   2   7      725.82      683.82     10.03 o 
   0   2   7      209.38      266.24      5.72 o 
   1   2   7      722.85      651.98     12.25 o 
   2   2   7      209.12      245.78      8.36 o 
   3   2   7      263.98      267.87      9.30 o 
   4   2   7      105.90      121.00      4.04 o 
   5   2   7       32.54       32.85      1.26 o 
   6   2   7       95.12      104.25      3.76 o 
   7   2   7        6.90        6.37      0.68 o 
   8   2   7       10.44       10.20      0.98 o 
   9   2   7        7.50        8.66      1.07 o 
  -9   3   7        2.23        5.24      1.11 o 
  -8   3   7        6.90        8.43      1.15 o 
  -7   3   7       14.23       19.42      0.96 o 
  -6   3   7       60.00       62.12      1.88 o 
  -5   3   7       23.66       23.52      1.05 o 
  -4   3   7       72.29       82.67      2.95 o 
  -3   3   7      154.73      178.14      7.63 o 
  -2   3   7      901.02      937.15     11.42 o 
  -1   3   7      185.92      183.29     11.18 o 
   0   3   7      703.93      704.36     12.96 o 
   1   3   7      186.49      166.95      6.71 o 
   2   3   7      888.23      844.21     15.16 o 
   3   3   7      153.18      144.65      4.98 o 
   4   3   7       72.14       69.46      2.18 o 
   5   3   7       23.72       20.74      0.96 o 
   6   3   7       61.30       55.47      1.82 o 
   7   3   7       14.71       17.58      0.88 o 
   8   3   7        6.95        6.18      0.94 o 
   9   3   7        2.27        1.56      0.92 o 
  -9   4   7        3.94        3.53      1.24 o 
  -8   4   7        1.47        0.04      0.96 o 
  -7   4   7       16.28       14.03      0.88 o 
  -6   4   7       37.50       38.11      1.33 o 
  -5   4   7      243.74      273.13      6.54 o 
  -4   4   7       78.17       96.06      3.40 o 
  -3   4   7      276.83      302.96      9.71 o 
  -2   4   7       45.93       48.25      3.02 o 
  -1   4   7       23.63       22.21      2.84 o 
   0   4   7       68.72       95.64      2.54 o 
   1   4   7       25.85       27.97      1.03 o 
   2   4   7       45.32       48.74      1.97 o 
   3   4   7      273.71      263.82      9.09 o 
   4   4   7       77.07       83.96      2.72 o 
   5   4   7      241.91      251.29      6.16 o 
   6   4   7       36.93       34.81      1.13 o 
   7   4   7       16.53       15.31      0.79 o 
   8   4   7        1.40        2.82      0.90 o 
   9   4   7        4.04        2.01      0.96 o 
  -8   5   7       12.18       12.57      1.28 o 
  -7   5   7        4.26        3.12      0.92 o 
  -6   5   7       97.42      107.42      3.02 o 
  -5   5   7        0.79       -0.11      0.68 o 
  -4   5   7       48.79       47.41      1.75 o 
  -3   5   7       16.83       16.12      0.86 o 
  -2   5   7       13.95       13.55      0.52 o 
  -1   5   7       60.72       65.39      6.95 o 
   0   5   7       42.86       56.80      1.56 o 
   1   5   7       60.27       58.44      2.29 o 
   2   5   7       12.86       11.08      0.68 o 
   3   5   7       16.53       13.60      0.77 o 
   4   5   7       48.32       43.54      1.48 o 
   5   5   7        0.84        2.84      0.68 o 
   6   5   7       96.27       89.99      2.72 o 
   7   5   7        4.22        2.52      0.92 o 
   8   5   7       11.92        9.13      1.15 o 
  -8   6   7        2.26        1.15      1.03 o 
  -7   6   7       11.55       11.21      1.33 o 
  -6   6   7        6.25        6.46      0.75 o 
  -5   6   7       93.95       82.93      3.08 o 
  -4   6   7        6.41        6.67      0.75 o 
  -3   6   7      125.67      123.86      5.20 o 
  -2   6   7      251.90      231.54     14.49 o 
  -1   6   7       19.46       25.49      1.21 o 
   0   6   7      446.92      398.06      7.36 o 
   1   6   7       19.00       23.63      0.98 o 
   2   6   7      255.05      232.37      7.40 o 
   3   6   7      126.61      117.59      5.37 o 
   4   6   7        7.24        9.49      0.75 o 
   5   6   7       94.67       77.16      2.95 o 
   6   6   7        6.42        5.86      0.68 o 
   7   6   7       11.71       12.06      1.13 o 
   8   6   7        2.37        4.98      1.01 o 
  -8   7   7        0.30        0.53      1.01 o 
  -7   7   7        5.58        6.61      1.11 o 
  -6   7   7        9.02       10.35      1.11 o 
  -5   7   7        0.06       -0.09      0.58 o 
  -4   7   7       23.08       21.64      0.98 o 
  -3   7   7       15.65       18.26      0.92 o 
  -2   7   7      109.43      105.77      3.28 o 
  -1   7   7       16.48       22.34      0.67 o 
   0   7   7      408.60      381.47      6.75 o 
   1   7   7       16.43       21.15      0.90 o 
   2   7   7      106.46      107.52      4.51 o 
   3   7   7       15.44       14.56      0.86 o 
   4   7   7       21.84       20.49      0.90 o 
   5   7   7        0.05       -0.09      0.53 o 
   6   7   7        9.04        8.60      1.03 o 
   8   7   7        0.28        1.09      0.92 o 
  -7   8   7        3.50        4.11      1.03 o 
  -6   8   7        4.03        6.50      1.01 o 
  -5   8   7        1.95        2.82      0.60 o 
  -4   8   7       13.20       13.88      0.86 o 
  -3   8   7        4.66        3.31      0.68 o 
  -2   8   7       14.71       12.53      0.70 o 
  -1   8   7       33.91       31.56      0.79 o 
   0   8   7       27.52       21.28      0.70 o 
   1   8   7       34.46       27.95      1.05 o 
   2   8   7       14.18       11.42      0.79 o 
   3   8   7        4.87        4.73      0.66 o 
   4   8   7       13.06       12.21      0.79 o 
   5   8   7        1.84        2.14      0.53 o 
   6   8   7        4.20        6.42      1.01 o 
   7   8   7        3.56        3.04      0.90 o 
  -7   9   7        2.52        5.71      1.18 o 
  -6   9   7        1.38        1.99      0.94 o 
  -5   9   7        5.29        6.01      1.01 o 
  -4   9   7        0.90        1.82      0.60 o 
  -3   9   7        2.58        2.46      0.64 o 
  -2   9   7       31.84       33.41      2.37 o 
  -1   9   7       17.70       18.67      0.66 o 
   0   9   7       73.43       89.55      2.22 o 
   1   9   7       17.45       19.55      0.92 o 
   2   9   7       31.05       31.14      1.07 o 
   3   9   7        2.61        1.80      0.62 o 
   4   9   7        1.06        2.07      0.56 o 
   5   9   7        5.44        6.29      0.92 o 
   6   9   7        1.49        2.18      0.86 o 
   7   9   7        2.56        1.54      0.96 o 
  -6  10   7        5.38        6.80      1.24 o 
  -5  10   7        0.43        0.28      0.98 o 
  -4  10   7        4.53        8.51      1.05 o 
  -3  10   7        2.03        1.80      0.90 o 
  -2  10   7        6.81        7.72      0.71 o 
  -1  10   7       20.64       21.51      0.84 o 
   0  10   7        7.40        6.44      0.49 o 
   1  10   7       20.51       19.67      0.90 o 
   2  10   7        6.68        6.78      0.66 o 
   3  10   7        1.98        2.27      0.81 o 
   4  10   7        4.45        3.27      0.92 o 
   5  10   7        0.45        2.12      0.81 o 
   6  10   7        5.32        4.06      1.07 o 
  -5  11   7        6.70        8.62      1.15 o 
  -3  11   7       21.68       22.54      1.39 o 
  -2  11   7        3.90        3.46      0.94 o 
  -1  11   7       11.92       13.31      0.86 o 
   0  11   7       11.57        9.50      1.28 o 
   1  11   7       11.83       14.78      1.20 o 
   2  11   7        4.02        2.87      0.94 o 
   3  11   7       21.39       22.03      1.30 o 
   4  11   7        2.13        4.11      1.01 o 
   5  11   7        6.63        4.62      1.07 o 
  -4  12   7        2.86        1.35      1.09 o 
  -3  12   7        1.14        1.07      0.98 o 
  -2  12   7        4.90        4.77      1.05 o 
  -1  12   7        3.50        3.04      0.71 o 
   0  12   7        8.28        7.62      0.77 o 
   1  12   7        3.43        3.10      0.92 o 
   2  12   7        4.88        5.54      0.98 o 
   3  12   7        1.15        1.69      0.94 o 
  -1  13   7        7.95        8.06      0.88 o 
   0  13   7        0.00        0.62      0.65 o 
   1  13   7        7.97        8.79      1.20 o 
   0   0   8      297.04      287.57      5.97 o 
   1   0   8       69.73       80.21      7.51 o 
   2   0   8      116.94      162.14      8.42 o 
   3   0   8       18.68       16.51      1.11 o 
   4   0   8        0.58        0.03      0.34 o 
   5   0   8      105.34      111.44     10.19 o 
   6   0   8        7.02        7.72      0.56 o 
   7   0   8       20.20       20.95      1.38 o 
   8   0   8       10.40        8.10      0.87 o 
   9   0   8        0.62       -0.33      0.65 o 
  -9   1   8        2.85        3.45      0.70 o 
  -8   1   8        4.65        3.10      1.05 o 
  -7   1   8        3.32        3.43      0.63 o 
  -6   1   8       84.79       83.53      2.35 o 
  -5   1   8        5.49        5.42      0.80 o 
  -4   1   8      201.38      218.42      7.73 o 
  -3   1   8      124.45      127.86      7.67 o 
  -2   1   8      148.59      158.21      8.79 o 
  -1   1   8     1047.10     1044.03     22.69 o 
   0   1   8       11.05       10.69      0.28 o 
   1   1   8     1041.96     1032.95     24.80 o 
   2   1   8      151.70      152.71      4.32 o 
   3   1   8      122.03      120.50      3.13 o 
   4   1   8      201.00      202.76      5.17 o 
   5   1   8        5.54        5.87      0.49 o 
   6   1   8       82.47       78.01      1.78 o 
   7   1   8        3.17        2.95      0.44 o 
   8   1   8        4.34        3.01      0.68 o 
   9   1   8        2.81        1.90      1.70 o 
  -9   2   8        0.00        2.52      1.05 o 
  -8   2   8        2.47        3.31      1.01 o 
  -7   2   8        1.27        0.09      0.62 o 
  -6   2   8       45.84       41.89      1.35 o 
  -5   2   8       31.37       34.94      1.24 o 
  -4   2   8      164.53      151.58      6.63 o 
  -3   2   8        1.33        0.47      0.51 o 
  -2   2   8      421.24      450.29      8.28 o 
  -1   2   8      134.97      144.50      9.79 o 
   0   2   8       15.84       16.87      0.48 o 
   1   2   8      134.05      155.36      7.01 o 
   2   2   8      420.04      413.82     11.14 o 
   3   2   8        1.23        1.11      0.47 o 
   4   2   8      163.85      147.38      6.42 o 
   5   2   8       31.95       34.45      1.43 o 
   6   2   8       44.92       44.01      1.33 o 
   7   2   8        1.31        0.88      0.56 o 
   8   2   8        2.47        2.61      0.90 o 
   9   2   8        0.00        0.83      0.88 o 
  -9   3   8       10.17       13.13      1.43 o 
  -8   3   8        2.03        2.12      0.98 o 
  -7   3   8       49.09       58.57      1.90 o 
  -6   3   8       12.10       12.06      0.90 o 
  -5   3   8      117.09      123.80      4.73 o 
  -4   3   8       50.63       52.54      1.88 o 
  -3   3   8      124.41      111.78      4.13 o 
  -2   3   8      146.16      132.80      5.13 o 
  -1   3   8       30.25       43.69      2.23 o 
   0   3   8      371.25      419.22      7.86 o 
   1   3   8       30.99       43.67      1.71 o 
   2   3   8      146.29      119.56      4.51 o 
   3   3   8      124.10      105.36      3.91 o 
   4   3   8       49.57       41.94      1.48 o 
   5   3   8      116.84      113.57      4.41 o 
   6   3   8       12.30       14.88      0.88 o 
   7   3   8       48.92       46.94      1.73 o 
   8   3   8        2.14       -0.17      1.28 o 
   9   3   8       10.16       11.57      1.22 o 
  -8   4   8        8.80        9.77      1.24 o 
  -7   4   8        9.40        7.78      1.15 o 
  -6   4   8       12.22        8.98      0.86 o 
  -5   4   8       52.91       43.95      1.52 o 
  -4   4   8       61.99       69.12      2.07 o 
  -3   4   8       17.48       14.67      0.86 o 
  -2   4   8      137.68      165.11     11.74 o 
  -1   4   8       15.25       14.27      1.44 o 
   0   4   8       23.55       16.60      1.14 o 
   1   4   8       15.42       10.82      0.64 o 
   2   4   8      136.06      157.31      7.25 o 
   3   4   8       17.53       15.89      0.81 o 
   4   4   8       61.40       60.86      2.07 o 
   5   4   8       52.57       41.61      1.35 o 
   6   4   8       11.82        9.75      0.77 o 
   7   4   8        9.46        8.85      1.01 o 
   8   4   8        8.67        9.32      1.13 o 
  -8   5   8        6.09        5.13      1.24 o 
  -7   5   8       21.26       24.46      1.43 o 
  -6   5   8        6.63        6.37      0.77 o 
  -5   5   8      131.63      140.65      4.02 o 
  -4   5   8       46.58       46.85      1.69 o 
  -3   5   8      168.67      180.27      6.67 o 
  -2   5   8      141.65      155.96     18.56 o 
  -1   5   8      182.70      176.90      5.27 o 
   0   5   8       40.47       34.18      0.78 o 
   1   5   8      177.64      166.57      7.33 o 
   2   5   8      140.53      147.47      6.59 o 
   3   5   8      171.07      173.62      6.71 o 
   4   5   8       47.24       42.66      1.54 o 
   5   5   8      134.51      137.12      3.93 o 
   6   5   8        6.73        4.51      0.68 o 
   7   5   8       21.05       20.72      1.28 o 
   8   5   8        6.08        5.32      1.03 o 
  -8   6   8        0.62        2.10      1.11 o 
  -7   6   8        0.61       -0.88      0.88 o 
  -6   6   8        3.49        4.00      0.66 o 
  -5   6   8        3.12        1.20      0.66 o 
  -4   6   8       24.90       27.14      1.07 o 
  -3   6   8        2.99        4.83      0.71 o 
  -2   6   8      119.80      111.55      4.54 o 
  -1   6   8        6.12        9.12      2.50 o 
   0   6   8       79.28       62.97      1.54 o 
   1   6   8        6.19       11.80      0.75 o 
   2   6   8      119.40      103.67      3.40 o 
   3   6   8        3.08        4.81      0.66 o 
   4   6   8       25.31       24.89      1.01 o 
   5   6   8        3.10        3.34      0.66 o 
   6   6   8        3.27        2.54      0.58 o 
   7   6   8        0.62        1.28      0.81 o 
   8   6   8        0.60        1.82      0.92 o 
  -7   7   8        0.20        2.20      0.96 o 
  -6   7   8        2.14        1.41      0.92 o 
  -5   7   8       13.36       15.61      0.86 o 
  -4   7   8        7.65        8.72      0.79 o 
  -3   7   8       85.63       93.39      3.70 o 
  -2   7   8       29.17       30.30      3.09 o 
  -1   7   8       47.25       54.24      1.27 o 
   0   7   8       21.81       18.79      0.64 o 
   1   7   8       47.78       54.81      1.86 o 
   2   7   8       29.09       25.98      1.01 o 
   3   7   8       85.52       86.61      3.96 o 
   4   7   8        7.66        7.25      0.71 o 
   5   7   8       13.40       15.05      0.79 o 
   6   7   8        2.19        1.24      0.77 o 
   7   7   8        0.27        0.60      1.07 o 
  -7   8   8        1.05        0.81      1.01 o 
  -6   8   8        0.94        1.63      0.92 o 
  -5   8   8        4.25        5.77      0.94 o 
  -4   8   8       10.12       12.38      0.81 o 
  -3   8   8        1.96        2.69      0.66 o 
  -2   8   8       22.62       23.73      0.82 o 
  -1   8   8       21.93       20.43      2.73 o 
   0   8   8        7.29        6.49      0.51 o 
   1   8   8       22.25       18.65      0.94 o 
   2   8   8       23.36       22.58      0.96 o 
   3   8   8        1.83        3.14      0.62 o 
   4   8   8       10.64       11.87      0.77 o 
   5   8   8        4.17        4.51      0.88 o 
   6   8   8        0.85        0.02      0.83 o 
   7   8   8        1.07       -0.88      0.88 o 
  -6   9   8        4.07        4.83      1.07 o 
  -5   9   8        0.37        1.30      0.90 o 
  -4   9   8        8.86        8.53      1.05 o 
  -3   9   8       30.52       30.00      1.03 o 
  -2   9   8       21.22       25.84      1.10 o 
  -1   9   8       42.20       41.98      0.89 o 
   0   9   8       14.60       17.44      0.63 o 
   1   9   8       41.61       38.94      1.22 o 
   2   9   8       21.89       26.13      0.96 o 
   3   9   8       30.43       29.62      1.01 o 
   4   9   8        8.92        4.28      0.96 o 
   5   9   8        0.40        0.92      0.83 o 
   6   9   8        4.05        4.68      1.03 o 
  -5  10   8        7.97        7.85      1.11 o 
  -4  10   8       12.56       13.49      1.24 o 
  -3  10   8       19.18       20.14      1.33 o 
  -2  10   8        1.76        2.46      0.86 o 
  -1  10   8        7.47        6.08      0.64 o 
   0  10   8        2.00        2.24      0.83 o 
   1  10   8        7.19        6.48      0.66 o 
   2  10   8        1.88        2.03      0.77 o 
   3  10   8       19.01       17.09      1.24 o 
   4  10   8       12.84       13.58      1.20 o 
   5  10   8        7.92        7.53      1.09 o 
  -4  11   8        8.42        8.51      1.20 o 
  -3  11   8        6.53        8.45      1.20 o 
  -2  11   8       11.37       11.08      1.22 o 
  -1  11   8        5.83        8.17      1.24 o 
   0  11   8       22.66       23.45      1.12 o 
   1  11   8        5.85        9.58      1.05 o 
   2  11   8       11.27       10.88      1.11 o 
   4  11   8        8.18       10.12      1.15 o 
  -3  12   8        0.71        1.75      1.01 o 
  -2  12   8        1.74        2.57      1.01 o 
  -1  12   8       10.35       11.78      0.88 o 
   0  12   8        0.00       -0.35      0.60 o 
   1  12   8       10.43        8.92      1.13 o 
   2  12   8        1.70        2.16      0.90 o 
   3  12   8        0.64       -0.30      0.83 o 
   1   0   9       95.25       89.59      2.27 o 
   2   0   9       27.33       34.80      0.74 o 
   3   0   9       25.25       14.88      0.54 o 
   4   0   9       24.13       21.28      1.05 o 
   5   0   9      131.85      125.04      3.19 o 
   6   0   9        7.17        7.55      0.54 o 
   7   0   9       23.05       23.87      0.66 o 
   8   0   9        1.97        2.67      0.66 o 
   9   0   9        0.61       -0.48      0.65 o 
  -9   1   9        0.43        1.30      0.98 o 
  -8   1   9        4.57        4.04      0.66 o 
  -7   1   9       17.94       18.88      0.61 o 
  -6   1   9       15.65       18.82      0.92 o 
  -5   1   9      119.99      110.94      3.31 o 
  -4   1   9       50.82       47.75      3.31 o 
  -3   1   9       59.76       71.75      2.81 o 
  -2   1   9       40.61       35.52      3.94 o 
  -1   1   9      136.24      115.64      4.00 o 
   0   1   9        0.02        0.92      0.24 o 
   1   1   9      128.14      112.52      4.56 o 
   2   1   9       41.24       38.71      0.90 o 
   3   1   9       60.98       65.74      1.78 o 
   4   1   9       49.64       47.39      3.84 o 
   5   1   9      122.77      113.02      3.15 o 
   6   1   9       15.39       17.03      0.97 o 
   7   1   9       17.85       18.99      0.61 o 
   8   1   9        4.64        4.22      0.70 o 
   9   1   9        0.40        1.02      0.68 o 
  -9   2   9        0.75        0.88      1.09 o 
  -8   2   9        1.77        2.14      1.01 o 
  -7   2   9        9.66        7.46      0.75 o 
  -6   2   9       32.12       29.30      1.18 o 
  -5   2   9        8.07        7.93      0.83 o 
  -4   2   9       54.47       57.91      1.90 o 
  -3   2   9       84.62       93.69      3.27 o 
  -2   2   9       29.46       24.43      1.82 o 
  -1   2   9      161.23      162.82     12.08 o 
   0   2   9      121.79      110.00      2.58 o 
   1   2   9      162.05      152.64      4.98 o 
   2   2   9       29.74       22.22      0.81 o 
   3   2   9       84.56       88.04      3.23 o 
   4   2   9       54.06       56.16      1.97 o 
   5   2   9        7.89        8.85      0.77 o 
   6   2   9       32.20       30.86      1.07 o 
   7   2   9        9.73        8.55      0.68 o 
   8   2   9        1.82        1.03      0.86 o 
   9   2   9        0.76        0.64      0.88 o 
  -8   3   9        5.01        3.19      1.24 o 
  -7   3   9       17.05       16.59      1.30 o 
  -6   3   9        7.94        7.44      0.77 o 
  -5   3   9      118.82      126.47      4.13 o 
  -4   3   9       58.76       70.18      2.20 o 
  -3   3   9      108.35      109.64      3.59 o 
  -2   3   9      267.09      278.29      6.42 o 
  -1   3   9      290.03      296.47      8.21 o 
   0   3   9      266.85      274.03      6.85 o 
   1   3   9      292.62      316.00     10.52 o 
   2   3   9      265.48      255.14      8.92 o 
   3   3   9      105.97      108.01      3.61 o 
   4   3   9       57.20       54.10      2.03 o 
   5   3   9      116.45      113.38      3.96 o 
   6   3   9        8.20        7.12      0.73 o 
   7   3   9       16.74       14.48      1.15 o 
   8   3   9        5.05        3.59      0.96 o 
  -8   4   9        2.70        1.99      1.05 o 
  -7   4   9        5.00        4.51      1.03 o 
  -6   4   9        0.79        0.04      0.62 o 
  -5   4   9        8.25        7.57      0.83 o 
  -4   4   9       32.65       33.23      1.28 o 
  -3   4   9       33.66       42.13      1.52 o 
  -2   4   9      113.30      127.25      4.45 o 
  -1   4   9      200.10      194.79     14.83 o 
   0   4   9       60.43       56.30      1.48 o 
   1   4   9      200.25      213.85      8.08 o 
   2   4   9      113.08      118.94      3.64 o 
   3   4   9       33.48       39.90      1.37 o 
   4   4   9       32.47       31.93      1.09 o 
   5   4   9        8.12        8.30      0.75 o 
   6   4   9        0.84        1.03      0.58 o 
   7   4   9        4.98        4.41      0.90 o 
   8   4   9        2.72        1.35      0.90 o 
  -8   5   9        4.01        3.85      1.20 o 
  -7   5   9        7.51       11.83      1.20 o 
  -6   5   9        6.64        7.81      0.77 o 
  -5   5   9       40.82       50.28      1.48 o 
  -4   5   9      144.84      170.67      4.83 o 
  -3   5   9       55.95       58.06      2.20 o 
  -2   5   9      304.07      294.89     15.45 o 
  -1   5   9       48.56       46.29      3.45 o 
   0   5   9       26.13       21.11      0.63 o 
   1   5   9       49.27       46.90      1.63 o 
   2   5   9      310.15      313.27      8.10 o 
   3   5   9       57.42       55.47      1.77 o 
   4   5   9      146.64      154.74      4.58 o 
   5   5   9       41.61       42.34      1.28 o 
   6   5   9        6.65        6.61      0.68 o 
   7   5   9        7.64        7.68      1.01 o 
   8   5   9        4.17        4.26      1.03 o 
  -8   6   9        1.37       -0.53      1.11 o 
  -6   6   9        1.60        2.14      0.88 o 
  -5   6   9        3.33        3.66      0.66 o 
  -4   6   9        3.96        4.17      0.71 o 
  -3   6   9        2.13        2.84      0.66 o 
  -2   6   9       58.03       55.98      2.61 o 
  -1   6   9       29.55       29.03      0.83 o 
   0   6   9      178.67      169.74      4.59 o 
   1   6   9       28.74       25.28      0.96 o 
   2   6   9       59.55       51.20      1.75 o 
   3   6   9        1.90        2.67      0.64 o 
   4   6   9        4.15        6.61      0.71 o 
   5   6   9        3.33        4.15      0.62 o 
   6   6   9        1.54        2.65      0.81 o 
   7   6   9        3.63        1.54      0.92 o 
   8   6   9        1.35        2.18      0.96 o 
  -7   7   9        0.23       -0.02      0.94 o 
  -6   7   9        2.86        4.06      0.98 o 
  -5   7   9        0.36        0.79      0.53 o 
  -4   7   9       15.47       13.96      0.86 o 
  -3   7   9        6.44        9.35      0.79 o 
  -2   7   9       37.91       40.21      0.91 o 
  -1   7   9       28.18       28.12      0.76 o 
   0   7   9       27.72       22.21      1.49 o 
   1   7   9       28.16       29.32      1.03 o 
   2   7   9       38.87       38.64      1.24 o 
   3   7   9        6.49        8.34      0.75 o 
   4   7   9       15.10       11.46      0.77 o 
   5   7   9        0.41        0.34      0.51 o 
   6   7   9        3.07        2.10      0.98 o 
   7   7   9        0.20        0.09      0.92 o 
  -7   8   9        2.43        2.22      1.09 o 
  -6   8   9        1.11        0.26      0.94 o 
  -5   8   9        0.25        1.37      0.86 o 
  -4   8   9        1.60        1.82      0.62 o 
  -3   8   9        3.04        3.74      0.66 o 
  -2   8   9        3.62        2.99      0.68 o 
  -1   8   9       96.23       94.33      2.49 o 
   0   8   9        0.53        0.76      0.42 o 
   1   8   9       95.67      102.13      3.31 o 
   2   8   9        3.41        2.97      0.62 o 
   3   8   9        2.92        5.26      0.66 o 
   4   8   9        1.57        1.92      0.56 o 
   5   8   9        0.32        1.15      0.81 o 
   6   8   9        1.15        0.94      0.96 o 
   7   8   9        2.42        2.72      0.96 o 
  -6   9   9        3.82        5.18      1.15 o 
  -5   9   9        0.61       -0.94      0.94 o 
  -4   9   9       23.46       23.39      1.37 o 
  -3   9   9        3.14        2.95      0.90 o 
  -2   9   9       13.09       11.43      0.56 o 
  -1   9   9        0.61        1.04      0.41 o 
   0   9   9        4.35        4.34      0.45 o 
   1   9   9        0.56       -0.04      0.53 o 
   2   9   9       13.19       10.63      0.73 o 
   3   9   9        3.16        3.53      0.83 o 
   4   9   9       23.73       21.17      1.28 o 
   5   9   9        0.60        0.75      0.86 o 
   6   9   9        3.77        4.30      1.05 o 
  -5  10   9        5.00        5.71      1.24 o 
  -4  10   9        1.59        3.55      1.01 o 
  -3  10   9        4.56        3.61      1.05 o 
  -2  10   9        6.78        5.54      1.01 o 
  -1  10   9       12.62       14.79      0.83 o 
   0  10   9        4.98        4.02      0.64 o 
   1  10   9       12.36       14.63      1.22 o 
   2  10   9        6.79        5.32      0.90 o 
   3  10   9        4.53        4.43      1.01 o 
   4  10   9        1.58        1.35      0.88 o 
   5  10   9        5.02        4.02      1.03 o 
  -4  11   9        8.52       10.59      1.24 o 
  -3  11   9        5.93        5.54      1.09 o 
  -2  11   9       10.30       10.82      1.20 o 
  -1  11   9       18.33       17.37      0.94 o 
   0  11   9        5.64        4.16      0.72 o 
   1  11   9       18.36       17.83      1.28 o 
   2  11   9       10.47        9.73      1.11 o 
   3  11   9        5.91        6.48      1.05 o 
   4  11   9        8.32       13.04      1.26 o 
  -2  12   9        2.99        2.46      1.11 o 
  -1  12   9        6.75        8.16      0.85 o 
   0  12   9        2.42        1.67      0.70 o 
   1  12   9        6.57        6.84      1.18 o 
   2  12   9        3.03        2.99      0.98 o 
   0   0  10       53.03       56.60      2.29 o 
   1   0  10       30.96       35.40      1.55 o 
   2   0  10      164.96      153.18      4.05 o 
   3   0  10       54.06       61.98      1.50 o 
   4   0  10       90.94       73.91      6.18 o 
   5   0  10        1.22        0.04      0.83 o 
   6   0  10        1.51        0.70      0.96 o 
   7   0  10        3.96        3.39      0.96 o 
   8   0  10        2.01        5.58      1.79 o 
  -8   1  10        7.56        7.64      0.76 o 
  -7   1  10        7.54        5.95      1.20 o 
  -6   1  10       32.35       32.86      2.01 o 
  -5   1  10       33.17       24.95      1.38 o 
  -4   1  10       23.26       24.40      1.09 o 
  -3   1  10       22.63       15.79      0.56 o 
  -2   1  10       81.72       83.67      2.92 o 
  -1   1  10      159.49      157.48      4.29 o 
   0   1  10      190.16      168.35      4.39 o 
   1   1  10      158.84      153.89      3.62 o 
   2   1  10       81.64       81.15      1.68 o 
   3   1  10       23.16       13.73      0.54 o 
   4   1  10       22.82       21.83      0.68 o 
   5   1  10       34.14       22.90      1.15 o 
   6   1  10       31.75       30.82      0.76 o 
   7   1  10        7.71        4.07      0.69 o 
   8   1  10        7.58        8.65      0.79 o 
  -8   2  10        2.70        0.92      1.03 o 
  -7   2  10        3.59        2.72      0.98 o 
  -6   2  10        5.18        2.61      0.71 o 
  -5   2  10       32.71       26.20      1.13 o 
  -4   2  10        4.49        4.08      0.71 o 
  -3   2  10       74.76       88.02      3.04 o 
  -2   2  10       19.66       17.38      1.61 o 
  -1   2  10      140.30      185.61      5.59 o 
   0   2  10       41.18       41.69      1.86 o 
   1   2  10      139.07      175.70      7.78 o 
   2   2  10       19.24       17.51      0.79 o 
   3   2  10       73.49       85.09      3.25 o 
   4   2  10        3.96        4.34      0.64 o 
   5   2  10       32.57       28.08      1.07 o 
   6   2  10        4.77        2.82      0.64 o 
   7   2  10        3.68        2.29      0.96 o 
   8   2  10        2.62        2.95      0.88 o 
  -8   3  10        2.92        4.41      1.11 o 
  -7   3  10        4.63        5.05      1.05 o 
  -6   3  10        4.64        6.31      0.75 o 
  -5   3  10       12.16       14.84      0.94 o 
  -4   3  10       10.01       13.77      0.88 o 
  -3   3  10       58.04       75.60      2.52 o 
  -2   3  10       36.71       33.74      2.95 o 
  -1   3  10      231.73      221.89      5.82 o 
   0   3  10       70.48       54.03      1.46 o 
   1   3  10      233.59      236.11      8.10 o 
   2   3  10       37.78       36.95      1.33 o 
   3   3  10       58.50       64.00      2.31 o 
   4   3  10       10.31       13.19      0.86 o 
   5   3  10       11.65       12.92      0.83 o 
   6   3  10        4.99        5.45      0.68 o 
   7   3  10        4.81        4.77      0.94 o 
   8   3  10        2.91        2.69      0.92 o 
  -8   4  10        2.12        0.19      1.11 o 
  -7   4  10        6.58        5.32      1.11 o 
  -5   4  10       23.56       21.79      1.05 o 
  -4   4  10       97.37      103.89      4.08 o 
  -3   4  10      138.24      146.76      5.71 o 
  -2   4  10      324.78      327.95     25.38 o 
  -1   4  10      229.36      230.94     17.09 o 
   0   4  10       83.49       80.37      2.34 o 
   1   4  10      230.83      244.64      8.40 o 
   2   4  10      322.30      323.02      8.25 o 
   3   4  10      140.08      131.20      5.05 o 
   4   4  10       96.44       90.24      3.64 o 
   5   4  10       23.80       22.69      0.96 o 
   6   4  10        1.54        3.85      0.58 o 
   7   4  10        6.55        6.05      0.96 o 
   8   4  10        2.14        1.13      1.01 o 
  -8   5  10        4.05        4.77      1.15 o 
  -7   5  10        0.46        1.22      1.01 o 
  -6   5  10       19.10       19.29      1.33 o 
  -5   5  10        0.55        1.71      0.64 o 
  -4   5  10       38.50       37.92      1.35 o 
  -3   5  10       20.29       16.74      0.92 o 
  -2   5  10       28.00       26.34      1.08 o 
  -1   5  10       61.19       58.39      2.22 o 
   0   5  10        9.00        7.21      0.71 o 
   1   5  10       60.06       54.92      2.03 o 
   2   5  10       27.26       21.11      0.98 o 
   3   5  10       19.46       14.46      0.88 o 
   4   5  10       38.28       31.82      1.13 o 
   5   5  10        0.49        0.62      0.53 o 
   6   5  10       19.10       17.39      1.20 o 
   7   5  10        0.51        0.60      0.83 o 
   8   5  10        3.95        3.31      1.01 o 
  -7   6  10        1.02        0.75      1.01 o 
  -6   6  10        0.54        0.32      0.94 o 
  -5   6  10        9.93        8.83      0.75 o 
  -4   6  10       17.66       16.89      0.94 o 
  -3   6  10        6.36        5.88      0.71 o 
  -2   6  10        2.71        2.52      0.45 o 
  -1   6  10       73.44       68.66      2.98 o 
   0   6  10       14.30       19.58      1.18 o 
   1   6  10       74.06       64.00      2.16 o 
   2   6  10        2.73        2.67      0.62 o 
   3   6  10        6.45        5.43      0.66 o 
   4   6  10       17.66       17.15      0.88 o 
   5   6  10        9.81        8.83      0.71 o 
   6   6  10        0.55        0.00      0.77 o 
   7   6  10        0.96        0.81      0.86 o 
  -7   7  10        5.53        6.16      1.15 o 
  -6   7  10        0.26        0.09      0.88 o 
  -5   7  10        5.97        7.51      1.01 o 
  -4   7  10        6.28        4.92      0.68 o 
  -3   7  10        4.37        3.19      0.64 o 
  -2   7  10       11.44       11.42      0.58 o 
  -1   7  10       78.52       69.84      2.69 o 
   0   7  10       21.39       23.65      0.73 o 
   1   7  10       79.70       72.47      2.10 o 
   2   7  10       11.72       10.63      0.77 o 
   3   7  10        4.68        3.68      0.64 o 
   4   7  10        6.06        4.45      0.62 o 
   5   7  10        5.89        7.87      0.96 o 
   6   7  10        0.23        0.28      0.81 o 
   7   7  10        5.67        5.65      1.05 o 
  -6   8  10        2.05        2.74      1.09 o 
  -5   8  10        0.62        1.65      0.90 o 
  -4   8  10       12.45       14.88      1.24 o 
  -3   8  10       12.83       15.10      0.83 o 
  -2   8  10        3.98        4.99      0.48 o 
  -1   8  10       18.68       23.05      1.77 o 
   0   8  10        0.66       -0.02      0.67 o 
   1   8  10       18.73       21.28      0.94 o 
   2   8  10        3.76        4.21      0.64 o 
   3   8  10       12.86       13.26      0.79 o 
   4   8  10       12.14       13.86      1.11 o 
   5   8  10        0.59        0.32      0.77 o 
   6   8  10        2.00        3.53      0.96 o 
  -6   9  10        0.73       -0.11      1.09 o 
  -5   9  10       19.71       22.95      1.43 o 
  -4   9  10        1.24        1.97      0.96 o 
  -3   9  10        2.24        1.48      0.88 o 
  -2   9  10        0.19       -0.56      0.67 o 
  -1   9  10        0.45       -0.15      0.48 o 
   0   9  10        0.01       -0.25      0.65 o 
   1   9  10        0.36       -0.49      0.49 o 
   2   9  10        0.16       -0.73      0.73 o 
   3   9  10        2.20        1.45      0.88 o 
   4   9  10        1.22        2.14      0.83 o 
   5   9  10       19.75       18.56      1.35 o 
   6   9  10        0.77        2.84      1.26 o 
  -5  10  10        1.89        3.59      1.11 o 
  -4  10  10       11.69       11.80      1.28 o 
  -3  10  10        1.45        0.38      0.92 o 
  -2  10  10       19.88       22.77      1.41 o 
  -1  10  10        1.03        2.21      0.90 o 
   0  10  10       49.04       52.77      4.41 o 
   1  10  10        1.05        1.13      0.81 o 
   2  10  10       20.02       20.29      1.35 o 
   3  10  10        1.38        2.12      0.88 o 
   4  10  10       11.39       13.30      1.24 o 
   5  10  10        1.83        2.14      1.03 o 
  -3  11  10        2.86        2.80      1.18 o 
  -2  11  10        0.60       -0.17      0.94 o 
  -1  11  10       14.48       14.37      1.06 o 
   0  11  10        0.59        0.23      0.64 o 
   1  11  10       14.39       16.83      1.30 o 
   2  11  10        0.61        0.26      0.90 o 
   3  11  10        2.80        2.57      0.94 o 
  -1  12  10        0.05       -0.48      0.65 o 
   0  12  10       11.25       15.02      0.95 o 
   1  12  10        0.04        0.19      0.90 o 
   1   0  11        0.69        0.32      0.29 o 
   2   0  11       21.85       28.75      1.63 o 
   3   0  11       21.08       16.57      1.56 o 
   4   0  11        0.78        1.76      0.58 o 
   5   0  11       61.11       61.15      3.26 o 
   6   0  11        0.09        0.05      0.41 o 
   7   0  11       40.84       40.23      1.16 o 
   8   0  11        0.02       -0.21      0.62 o 
  -8   1  11        2.49        3.03      0.69 o 
  -7   1  11        0.78        0.66      0.66 o 
  -6   1  11       20.92       25.37      0.78 o 
  -5   1  11       14.41       11.91      0.62 o 
  -4   1  11      100.46      103.60      8.66 o 
  -3   1  11       34.84       31.78      2.84 o 
  -2   1  11        4.04        3.53      0.37 o 
  -1   1  11      105.64      103.01      1.99 o 
   0   1  11       59.05       57.55      1.55 o 
   1   1  11      105.49       96.41      1.95 o 
   2   1  11        4.05        4.68      0.84 o 
   3   1  11       34.83       32.02      0.79 o 
   4   1  11       99.85       92.56      2.78 o 
   5   1  11       14.60       10.04      0.58 o 
   6   1  11       20.98       22.47      0.69 o 
   7   1  11        0.82        0.88      0.63 o 
   8   1  11        2.59        1.94      0.71 o 
  -8   2  11        0.90        2.12      1.05 o 
  -7   2  11       16.03       17.30      1.35 o 
  -6   2  11        3.21        1.01      0.64 o 
  -5   2  11       33.23       22.95      1.05 o 
  -4   2  11       18.28       17.04      0.96 o 
  -3   2  11       18.18       16.15      0.88 o 
  -2   2  11       88.62       77.11      9.29 o 
  -1   2  11      195.74      207.58      5.31 o 
   0   2  11      249.14      241.88      8.27 o 
   1   2  11      193.46      223.81      8.02 o 
   2   2  11       89.12       81.30      2.57 o 
   3   2  11       16.43       14.56      0.81 o 
   4   2  11       18.89       16.40      0.90 o 
   5   2  11       33.30       24.66      1.01 o 
   6   2  11        3.38        1.97      0.60 o 
   7   2  11       15.96       17.19      1.24 o 
   8   2  11        0.93        0.06      0.86 o 
  -8   3  11        3.22        1.71      1.26 o 
  -7   3  11        0.94       -0.86      0.86 o 
  -6   3  11        4.75        5.28      0.66 o 
  -5   3  11        5.03        5.84      0.73 o 
  -4   3  11       69.14       72.39      2.07 o 
  -3   3  11       14.84       13.30      0.83 o 
  -2   3  11      124.29      129.99      4.28 o 
  -1   3  11       52.88       47.82      2.54 o 
   0   3  11       22.85       19.24      0.63 o 
   1   3  11       53.57       44.95      1.45 o 
   2   3  11      125.49      120.74      5.47 o 
   3   3  11       15.21        9.24      0.77 o 
   4   3  11       69.59       60.80      1.99 o 
   5   3  11        4.82        3.64      0.62 o 
   6   3  11        4.74        4.19      0.62 o 
   7   3  11        0.92        0.73      0.81 o 
   8   3  11        3.20        4.98      1.05 o 
  -8   4  11        1.81        3.83      1.18 o 
  -7   4  11        2.01        2.74      0.98 o 
  -6   4  11       13.32       13.02      1.20 o 
  -5   4  11        1.68        0.32      0.62 o 
  -4   4  11       61.56       64.24      1.88 o 
  -3   4  11       15.36       11.83      0.86 o 
  -2   4  11       68.64       68.60      1.57 o 
  -1   4  11      124.80      138.08      4.26 o 
   0   4  11        1.54        3.23      0.43 o 
   1   4  11      125.28      133.10      5.32 o 
   2   4  11       66.32       58.29      1.92 o 
   3   4  11       15.93       11.46      0.81 o 
   4   4  11       61.60       58.81      1.77 o 
   5   4  11        1.75        1.45      0.56 o 
   6   4  11       13.41       15.03      1.18 o 
   7   4  11        1.96        0.92      0.86 o 
   8   4  11        1.77        3.66      0.98 o 
  -7   5  11        1.12        0.30      1.05 o 
  -6   5  11        0.00        0.75      0.94 o 
  -5   5  11        2.22        1.09      0.62 o 
  -4   5  11        1.23        0.81      0.62 o 
  -3   5  11        3.73        4.45      0.68 o 
  -2   5  11       20.72       23.18      0.70 o 
  -1   5  11        9.08       11.82      0.59 o 
   0   5  11        4.65        2.97      0.46 o 
   1   5  11        8.70        9.41      0.79 o 
   2   5  11       21.04       20.76      0.96 o 
   3   5  11        3.44        3.23      0.62 o 
   4   5  11        1.27       -0.02      0.56 o 
   5   5  11        2.18        1.09      0.56 o 
   6   5  11        0.00        0.36      0.79 o 
   7   5  11        1.08        2.57      0.94 o 
  -7   6  11        3.72        4.81      1.15 o 
  -6   6  11        5.42        4.47      1.05 o 
  -5   6  11        0.36        0.19      0.81 o 
  -4   6  11       18.66       20.98      0.94 o 
  -3   6  11        1.75        1.65      0.64 o 
  -2   6  11       52.54       58.61      1.64 o 
  -1   6  11       93.11       84.67      8.81 o 
   0   6  11      126.11      141.56      3.15 o 
   1   6  11       92.95       87.10      3.51 o 
   2   6  11       53.77       61.22      1.84 o 
   3   6  11        1.64        1.75      0.60 o 
   4   6  11       19.20       20.94      0.90 o 
   5   6  11        0.41       -0.66      0.73 o 
   6   6  11        5.48        3.12      1.07 o 
   7   6  11        3.74        3.68      1.01 o 
  -6   7  11        1.27        2.80      1.01 o 
  -5   7  11        2.60        2.99      0.98 o 
  -4   7  11        1.65        2.14      0.83 o 
  -3   7  11       17.94       14.09      0.86 o 
  -2   7  11        4.92        4.90      0.84 o 
  -1   7  11       10.91       10.55      0.57 o 
   0   7  11        7.51        4.61      0.87 o 
   1   7  11       10.15        8.32      0.77 o 
   2   7  11        4.90        6.07      0.66 o 
   3   7  11       17.48       12.23      0.77 o 
   4   7  11        1.63        2.50      0.79 o 
   5   7  11        2.45        2.07      0.86 o 
   6   7  11        1.27        0.62      0.94 o 
  -6   8  11        2.73        2.42      1.07 o 
  -5   8  11        2.46        0.94      0.96 o 
  -4   8  11       11.48       12.51      1.26 o 
  -3   8  11        4.17        6.67      0.96 o 
  -2   8  11       27.62       25.82      2.46 o 
  -1   8  11        1.42        1.84      0.43 o 
   0   8  11        6.94        7.21      0.71 o 
   1   8  11        1.51        1.95      0.60 o 
   2   8  11       26.65       24.83      0.92 o 
   3   8  11        4.12        5.15      0.94 o 
   4   8  11       11.20       11.65      1.11 o 
   5   8  11        2.39        2.82      0.90 o 
   6   8  11        2.67        2.22      1.05 o 
  -5   9  11        2.69        2.82      1.05 o 
  -4   9  11        3.78        2.95      1.05 o 
  -3   9  11        3.65        3.93      1.09 o 
  -2   9  11       13.77       13.77      1.04 o 
  -1   9  11       11.51       12.50      2.07 o 
   0   9  11       43.81       38.97      1.71 o 
   1   9  11       11.85       13.30      1.09 o 
   2   9  11       13.68       11.93      1.11 o 
   3   9  11        3.84        2.97      0.94 o 
   4   9  11        3.88        1.67      0.90 o 
   5   9  11        2.70        1.82      1.01 o 
  -3  10  11        7.20        8.72      1.18 o 
  -2  10  11       11.27       13.45      1.24 o 
  -1  10  11       12.90       14.49      1.55 o 
   0  10  11        9.93       11.20      1.87 o 
   1  10  11       13.08       15.44      1.30 o 
   2  10  11       11.30       12.87      1.22 o 
   3  10  11        7.16        6.91      1.13 o 
   4  10  11        6.21        4.58      1.18 o 
  -3  11  11        6.43        9.22      1.28 o 
  -2  11  11        2.07       -0.41      0.92 o 
  -1  11  11        5.02        7.43      0.84 o 
   0  11  11        9.41        5.86      0.78 o 
   1  11  11        4.95        8.02      1.11 o 
   2  11  11        2.06        1.50      0.94 o 
   3  11  11        6.44        9.28      1.20 o 
   0   0  12       41.29       44.55      0.96 o 
   1   0  12        3.90        5.11      1.10 o 
   2   0  12       39.02       44.98      1.36 o 
   3   0  12        5.71        6.06      0.49 o 
   4   0  12       57.06       51.01      1.69 o 
   5   0  12       18.45       14.83      1.98 o 
   6   0  12       49.34       39.42      1.10 o 
   7   0  12        2.24        2.55      0.67 o 
   8   0  12        4.32        3.58      1.80 o 
  -8   1  12        1.97        1.88      0.72 o 
  -7   1  12        1.53        2.99      0.78 o 
  -6   1  12        1.25        1.28      0.58 o 
  -5   1  12       12.66       15.23      0.62 o 
  -4   1  12        1.08        1.54      0.44 o 
  -3   1  12       25.21       30.81      1.05 o 
  -2   1  12        5.40        5.64      0.79 o 
  -1   1  12       78.57       72.68      2.25 o 
   0   1  12        0.39        0.77      0.28 o 
   1   1  12       79.34       74.11      1.55 o 
   2   1  12        4.87        4.67      0.39 o 
   3   1  12       25.45       28.97      1.61 o 
   4   1  12        1.03        1.57      0.45 o 
   5   1  12       12.67       12.69      0.95 o 
   6   1  12        1.33        0.30      0.58 o 
   7   1  12        1.52        1.57      0.77 o 
   8   1  12        1.95        1.58      1.05 o 
  -8   2  12        0.11       -0.53      1.03 o 
  -7   2  12        1.27        3.16      1.01 o 
  -6   2  12       15.24       12.92      1.26 o 
  -5   2  12        0.72        0.09      0.60 o 
  -4   2  12       30.76       37.15      1.18 o 
  -3   2  12        1.51        1.67      0.62 o 
  -2   2  12       76.61       69.82      1.86 o 
  -1   2  12        3.58        4.48      1.95 o 
   0   2  12      284.64      266.09      9.62 o 
   1   2  12        3.86        7.25      0.73 o 
   2   2  12       78.51       69.42      2.20 o 
   3   2  12        1.49        0.17      0.60 o 
   4   2  12       31.48       35.43      1.39 o 
   5   2  12        0.69       -0.60      0.60 o 
   6   2  12       15.33       15.57      1.20 o 
   7   2  12        1.34        2.93      0.90 o 
   8   2  12        0.08       -0.04      0.86 o 
  -7   3  12        0.42        1.22      0.96 o 
  -6   3  12        1.37        4.79      0.98 o 
  -5   3  12        4.54        4.41      0.71 o 
  -4   3  12        1.38        2.03      0.64 o 
  -3   3  12       30.14       35.95      1.15 o 
  -2   3  12       18.38       21.61      3.90 o 
  -1   3  12       85.25       89.73      4.97 o 
   0   3  12       94.91       86.08      5.92 o 
   1   3  12       84.83       78.52      2.59 o 
   2   3  12       18.72       16.72      0.90 o 
   3   3  12       29.57       29.55      1.09 o 
   4   3  12        1.47        0.86      0.62 o 
   5   3  12        4.34        2.50      0.62 o 
   6   3  12        1.35        2.14      0.88 o 
   7   3  12        0.43        2.42      0.90 o 
  -7   4  12        3.11        2.31      1.05 o 
  -6   4  12        7.05        5.88      1.09 o 
  -5   4  12        8.58       11.14      0.77 o 
  -4   4  12        2.95        0.98      0.62 o 
  -3   4  12       24.49       23.39      1.05 o 
  -2   4  12        7.04        7.74      0.59 o 
  -1   4  12        4.55        2.48      0.71 o 
   0   4  12       19.63       19.76      0.66 o 
   1   4  12        4.71        2.74      0.66 o 
   2   4  12        7.81        8.19      0.75 o 
   3   4  12       25.05       21.24      0.96 o 
   4   4  12        2.75        1.54      0.62 o 
   5   4  12        8.89        9.86      0.73 o 
   6   4  12        7.12        8.15      1.03 o 
   7   4  12        3.11        1.58      0.96 o 
  -7   5  12        1.03        0.56      1.11 o 
  -6   5  12        0.21        0.94      0.96 o 
  -5   5  12        8.93        8.87      1.09 o 
  -4   5  12        6.54        9.39      0.75 o 
  -3   5  12       15.60       22.71      0.98 o 
  -2   5  12        0.19        1.24      0.60 o 
  -1   5  12      163.86      168.91      4.23 o 
   0   5  12       19.86       21.08      0.68 o 
   1   5  12      165.47      158.08      4.47 o 
   2   5  12        0.20        1.45      0.60 o 
   3   5  12       16.03       18.75      0.92 o 
   4   5  12        6.56        7.31      0.71 o 
   5   5  12        8.82        9.20      0.98 o 
   6   5  12        0.20        0.71      0.81 o 
   7   5  12        1.08        1.86      0.94 o 
  -6   6  12        0.62        1.69      1.01 o 
  -5   6  12        8.48        9.64      1.20 o 
  -4   6  12        2.55        2.52      0.60 o 
  -3   6  12       28.30       29.62      1.05 o 
  -2   6  12        2.51        0.73      0.42 o 
  -1   6  12       21.25       20.63      0.70 o 
   0   6  12        1.66        1.69      0.44 o 
   1   6  12       20.40       19.87      0.94 o 
   2   6  12        2.76        0.62      0.58 o 
   3   6  12       27.35       26.30      0.98 o 
   4   6  12        2.60        3.57      0.58 o 
   5   6  12        8.42        8.21      1.03 o 
   6   6  12        0.60        1.75      0.86 o 
  -6   7  12        1.09        2.29      1.13 o 
  -5   7  12        0.83        1.13      0.96 o 
  -4   7  12        2.47        5.67      1.03 o 
  -3   7  12        3.13        3.44      0.62 o 
  -2   7  12        3.70        3.99      0.45 o 
  -1   7  12        2.22        1.98      1.04 o 
   0   7  12        0.71        2.37      0.81 o 
   1   7  12        1.95        2.16      0.60 o 
   2   7  12        3.48        3.59      0.60 o 
   3   7  12        2.90        1.84      0.56 o 
   4   7  12        2.43        3.12      0.92 o 
   5   7  12        0.80        0.92      0.81 o 
   6   7  12        1.05        1.73      0.94 o 
  -5   8  12        6.79        6.71      1.11 o 
  -4   8  12       14.64       19.12      1.37 o 
  -3   8  12       29.77       31.80      1.56 o 
  -2   8  12        0.07       -0.20      0.58 o 
  -1   8  12       21.84       24.20      0.80 o 
   0   8  12        7.26        6.79      0.90 o 
   1   8  12       22.18       24.44      0.92 o 
   2   8  12        0.05        2.80      0.83 o 
   3   8  12       30.17       31.71      1.48 o 
   4   8  12       14.47       17.17      1.26 o 
   5   8  12        6.87        7.72      1.07 o 
  -5   9  12        1.22        2.72      1.05 o 
  -4   9  12        7.81       10.91      1.28 o 
  -3   9  12        2.69        3.98      1.01 o 
  -2   9  12       14.12       15.09      2.00 o 
  -1   9  12        1.12        0.69      0.71 o 
   0   9  12       18.67       17.59      0.91 o 
   1   9  12        1.13        1.28      0.83 o 
   2   9  12       14.27       17.09      1.28 o 
   4   9  12        7.96       10.31      1.20 o 
   5   9  12        1.23        0.19      0.90 o 
  -3  10  12        9.21        9.56      1.22 o 
  -2  10  12        0.05       -0.38      0.86 o 
  -1  10  12       14.71       14.79      1.08 o 
   0  10  12        2.00        0.48      0.81 o 
   1  10  12       14.62       17.41      1.33 o 
   2  10  12        0.06       -0.04      0.83 o 
   3  10  12        9.23        9.07      1.18 o 
  -2  11  12        9.76       11.63      1.30 o 
  -1  11  12        0.25        0.14      0.65 o 
   0  11  12       13.34       11.35      0.91 o 
   1  11  12        0.24       -0.83      0.83 o 
   2  11  12        9.71        8.70      1.20 o 
   1   0  13      139.23      145.58      3.01 o 
   2   0  13        2.51        3.42      1.59 o 
   3   0  13      173.67      189.87      8.20 o 
   4   0  13        1.03        1.60      0.46 o 
   5   0  13        3.05        3.86      0.46 o 
   6   0  13        0.31       -0.22      0.59 o 
   7   0  13        1.29        1.63      0.70 o 
  -7   1  13        2.56        3.07      1.57 o 
  -6   1  13        5.19        4.93      0.97 o 
  -5   1  13        4.73        5.45      0.52 o 
  -4   1  13       43.10       36.14      2.12 o 
  -3   1  13       58.94       55.05      2.19 o 
  -2   1  13        0.33        0.60      0.33 o 
  -1   1  13       87.02       84.19      1.55 o 
   0   1  13       93.68       96.41      3.10 o 
   1   1  13       88.74       83.03      4.20 o 
   2   1  13        0.27       -0.05      0.34 o 
   3   1  13       60.16       52.78      1.22 o 
   4   1  13       43.68       35.14      2.06 o 
   5   1  13        4.96        4.15      0.47 o 
   6   1  13        5.23        3.64      0.77 o 
   7   1  13        2.64        3.97      0.71 o 
  -7   2  13        0.47        0.47      1.03 o 
  -6   2  13        1.54        2.59      0.94 o 
  -5   2  13        4.43        3.36      0.66 o 
  -4   2  13        2.64        1.01      0.62 o 
  -3   2  13       29.76       26.56      1.07 o 
  -2   2  13       41.92       40.43      2.41 o 
  -1   2  13        8.52        6.01      1.25 o 
   0   2  13        7.38       13.64      0.87 o 
   1   2  13        7.99        4.79      0.66 o 
   2   2  13       42.19       40.20      1.30 o 
   3   2  13       29.46       26.43      1.03 o 
   4   2  13        2.76        0.15      0.58 o 
   5   2  13        4.44        4.11      0.62 o 
   6   2  13        1.56        2.72      0.83 o 
   7   2  13        0.46        1.33      0.92 o 
  -7   3  13        1.86        1.24      1.01 o 
  -6   3  13        2.77        3.23      0.98 o 
  -5   3  13        2.15        2.20      0.94 o 
  -4   3  13       22.04       30.60      1.07 o 
  -3   3  13       23.36       38.66      1.18 o 
  -2   3  13       27.09       34.22      1.36 o 
  -1   3  13       19.47       22.89      1.73 o 
   0   3  13       10.79        9.64      0.90 o 
   1   3  13       18.73       20.85      0.96 o 
   2   3  13       26.45       31.35      1.18 o 
   3   3  13       22.98       30.07      1.09 o 
   4   3  13       22.34       26.69      1.03 o 
   5   3  13        2.11        2.40      0.98 o 
   6   3  13        2.82        3.06      0.96 o 
   7   3  13        1.77        0.98      0.88 o 
  -7   4  13        0.46        0.49      1.01 o 
  -6   4  13        0.16       -0.38      0.96 o 
  -5   4  13        7.83        9.20      1.18 o 
  -4   4  13        1.38        0.26      0.60 o 
  -3   4  13       35.85       39.48      1.20 o 
  -2   4  13        6.18        6.24      0.71 o 
  -1   4  13       26.44       24.44      1.64 o 
   0   4  13       15.00       15.00      0.62 o 
   1   4  13       27.61       26.58      1.03 o 
   2   4  13        6.19        4.49      0.68 o 
   3   4  13       36.62       37.47      1.18 o 
   4   4  13        1.39        0.75      0.56 o 
   5   4  13        7.71       10.48      1.03 o 
   6   4  13        0.17        0.83      0.90 o 
   7   4  13        0.41        1.01      0.83 o 
  -6   5  13        3.60        5.97      1.15 o 
  -5   5  13        0.62       -0.09      0.83 o 
  -4   5  13        4.72        6.07      0.96 o 
  -3   5  13        6.28        6.42      0.68 o 
  -2   5  13       26.94       23.50      0.70 o 
  -1   5  13        0.02        0.37      0.44 o 
   0   5  13       26.35       20.19      0.67 o 
   1   5  13        0.01       -0.53      0.56 o 
   2   5  13       25.57       20.02      0.94 o 
   3   5  13        6.39        5.30      0.68 o 
   4   5  13        4.57        4.36      0.88 o 
   5   5  13        0.64        2.48      0.83 o 
   6   5  13        3.62        3.42      0.96 o 
  -6   6  13        0.79       -0.36      1.03 o 
  -5   6  13        4.10        1.20      1.03 o 
  -4   6  13        0.99        0.51      0.86 o 
  -3   6  13       10.73       11.55      0.77 o 
  -2   6  13       11.55        9.49      1.92 o 
  -1   6  13       13.45       15.02      0.62 o 
   0   6  13       23.33       21.80      2.21 o 
   1   6  13       12.98       14.46      0.83 o 
   2   6  13       11.78        9.41      0.73 o 
   3   6  13       10.33        9.71      0.71 o 
   4   6  13        0.97        0.02      0.77 o 
   5   6  13        3.96        3.06      0.90 o 
   6   6  13        0.80        2.35      1.01 o 
  -5   7  13        1.75        1.88      1.01 o 
  -4   7  13        1.28        1.60      0.94 o 
  -3   7  13        6.78        4.96      1.05 o 
  -2   7  13       23.26       24.58      2.05 o 
  -1   7  13        6.76        8.87      0.78 o 
   0   7  13       85.48       83.35      2.53 o 
   1   7  13        6.77        9.30      0.71 o 
   2   7  13       22.79       23.27      1.30 o 
   3   7  13        6.84        8.10      1.01 o 
   4   7  13        1.23        1.99      0.83 o 
   5   7  13        1.77        1.15      0.86 o 
  -5   8  13        1.43        1.52      1.05 o 
  -4   8  13        7.25        7.87      1.18 o 
  -3   8  13        6.25        7.81      1.15 o 
  -2   8  13       11.41        8.80      0.80 o 
  -1   8  13        2.40        3.92      0.68 o 
   0   8  13       12.48        6.30      0.73 o 
   1   8  13        2.60        1.67      0.83 o 
   2   8  13       11.51       10.05      1.09 o 
   3   8  13        6.29        8.51      1.09 o 
   4   8  13        7.32        8.64      1.13 o 
   5   8  13        1.44        1.69      0.90 o 
  -4   9  13        4.15        5.13      1.24 o 
  -3   9  13        0.88        2.03      0.94 o 
  -2   9  13        3.67        6.42      1.07 o 
  -1   9  13       11.85       10.56      0.88 o 
   0   9  13        3.49        4.73      0.70 o 
   1   9  13       11.96       10.78      1.11 o 
   2   9  13        3.62        4.36      0.94 o 
   3   9  13        0.83        0.19      0.90 o 
   4   9  13        4.21        6.99      1.09 o 
  -2  10  13        5.54        3.29      1.09 o 
  -1  10  13        1.97        3.70      1.06 o 
   0  10  13        7.98        6.13      1.56 o 
   1  10  13        2.02        5.58      1.15 o 
   2  10  13        5.52        5.54      1.07 o 
   0   0  14        5.10        6.61      0.62 o 
   1   0  14       10.09        7.63      0.95 o 
   2   0  14        3.26        5.12      0.41 o 
   3   0  14        0.05        0.01      1.12 o 
   4   0  14       12.84       11.63      2.16 o 
   5   0  14        3.81        4.01      0.64 o 
   6   0  14        0.53        0.16      0.76 o 
   7   0  14        0.07       -0.07      0.65 o 
  -7   1  14        0.45        0.32      1.05 o 
  -6   1  14        6.74        8.40      0.75 o 
  -5   1  14        3.90        2.69      0.65 o 
  -4   1  14       42.57       45.65      2.63 o 
  -3   1  14        1.11        1.59      0.46 o 
  -2   1  14       77.96       85.32      1.99 o 
  -1   1  14        5.63        3.67      0.38 o 
   0   1  14       35.92       33.07      0.59 o 
   1   1  14        5.64        4.06      0.90 o 
   2   1  14       76.51       79.17      1.78 o 
   3   1  14        1.21        1.62      0.76 o 
   4   1  14       41.99       41.24      1.80 o 
   5   1  14        3.89        3.61      0.67 o 
   6   1  14        6.63        5.67      1.02 o 
   7   1  14        0.50        0.56      0.63 o 
  -7   2  14        1.15        0.34      1.01 o 
  -6   2  14        0.78        1.86      0.94 o 
  -5   2  14        0.03       -0.81      0.86 o 
  -4   2  14        7.61        8.58      0.77 o 
  -3   2  14        4.40        3.70      0.71 o 
  -2   2  14       18.29       18.81      1.22 o 
  -1   2  14       16.64       14.40      1.01 o 
   0   2  14        1.90        1.58      0.41 o 
   1   2  14       16.46       17.09      0.88 o 
   2   2  14       18.34       15.82      0.88 o 
   3   2  14        4.40        3.55      0.66 o 
   4   2  14        7.66        9.22      0.77 o 
   5   2  14        0.02        0.15      0.73 o 
   6   2  14        0.76        1.33      0.86 o 
   7   2  14        1.15        2.29      0.94 o 
  -6   3  14        3.64        2.72      0.98 o 
  -5   3  14        1.83        1.33      0.90 o 
  -4   3  14        1.04        0.09      0.58 o 
  -3   3  14        8.18       10.41      0.79 o 
  -2   3  14       21.21       22.90      0.69 o 
  -1   3  14        4.81        3.59      0.68 o 
   0   3  14      102.96      109.39      2.55 o 
   1   3  14        4.83        4.11      0.66 o 
   2   3  14       21.81       20.76      0.94 o 
   3   3  14        8.49        8.02      0.77 o 
   5   3  14        1.96        1.35      0.81 o 
   6   3  14        3.61        2.69      0.94 o 
   7   3  14        1.65        1.22      0.92 o 
  -6   4  14        0.63        0.21      1.01 o 
  -5   4  14        3.27        3.23      1.01 o 
  -4   4  14        2.42        1.03      0.88 o 
  -3   4  14        5.35        4.17      0.68 o 
  -2   4  14       10.81       11.61      0.57 o 
  -1   4  14        0.04        0.24      0.46 o 
   0   4  14        6.09        7.00      0.51 o 
   1   4  14        0.05       -0.02      0.56 o 
   2   4  14       10.58       10.71      0.77 o 
   3   4  14        5.30        4.08      0.64 o 
   4   4  14        2.34        3.44      0.86 o 
   5   4  14        3.31        2.99      0.92 o 
   6   4  14        0.63       -0.53      0.88 o 
  -6   5  14        2.17       -0.11      1.11 o 
  -5   5  14        4.03        5.20      1.03 o 
  -4   5  14        4.91        3.46      1.01 o 
  -3   5  14        7.63        7.31      0.68 o 
  -2   5  14        7.71        9.16      1.20 o 
  -1   5  14        4.57        5.50      0.49 o 
   0   5  14       17.91       17.22      0.77 o 
   1   5  14        4.40        6.67      0.68 o 
   2   5  14        7.34        8.79      0.71 o 
   3   5  14        7.53        6.48      0.62 o 
   4   5  14        4.86        4.26      0.94 o 
   5   5  14        4.11        3.81      0.96 o 
   6   5  14        2.10        1.48      0.92 o 
  -5   6  14        0.80        0.34      0.96 o 
  -4   6  14        1.67        2.07      0.90 o 
  -3   6  14        0.37        1.99      0.92 o 
  -2   6  14       15.14       14.64      1.45 o 
  -1   6  14        0.68        2.09      0.47 o 
   0   6  14        5.97        6.23      0.56 o 
   1   6  14        0.72        1.13      0.60 o 
   2   6  14       14.82       15.91      1.13 o 
   3   6  14        0.38        0.66      0.79 o 
   4   6  14        1.75        2.82      0.92 o 
   5   6  14        0.78        1.73      0.83 o 
  -5   7  14        2.23        2.16      1.09 o 
  -4   7  14        0.92        0.47      0.96 o 
  -3   7  14       32.80       42.75      1.73 o 
  -2   7  14        2.04        2.09      0.68 o 
  -1   7  14       20.87       25.42      1.57 o 
   0   7  14        0.40        0.15      0.60 o 
   1   7  14       20.88       24.12      1.35 o 
   2   7  14        1.98        3.70      0.94 o 
   3   7  14       33.00       36.80      1.63 o 
   4   7  14        0.88        0.88      0.86 o 
   5   7  14        2.26        2.42      0.96 o 
  -4   8  14        2.93        4.08      1.09 o 
  -3   8  14        0.68        0.68      0.94 o 
  -2   8  14        2.10        3.45      0.70 o 
  -1   8  14        2.52        0.69      0.63 o 
   0   8  14        2.52        4.91      0.67 o 
   1   8  14        2.53        1.37      1.01 o 
   2   8  14        2.19       -0.04      0.92 o 
   3   8  14        0.69        0.86      0.88 o 
   4   8  14        3.05        4.94      1.09 o 
  -3   9  14       14.18       13.43      1.39 o 
  -2   9  14        0.32       -0.24      0.66 o 
  -1   9  14       14.37       16.75      0.96 o 
   0   9  14        0.79        1.23      0.67 o 
   1   9  14       14.41       19.08      1.41 o 
   2   9  14        0.30        0.36      1.01 o 
   3   9  14       14.25       14.88      1.33 o 
  -1  10  14        1.83        0.46      0.71 o 
   0  10  14        6.46        9.70      1.04 o 
   1  10  14        1.78        0.36      0.92 o 
   1   0  15        0.94        2.82      0.46 o 
   2   0  15        0.01        0.23      0.38 o 
   3   0  15       17.60       16.60      1.71 o 
   4   0  15        5.97        6.75      1.19 o 
   5   0  15        0.98        1.38      0.65 o 
   6   0  15        0.28        1.10      0.63 o 
  -6   1  15        0.55        0.83      0.74 o 
  -5   1  15        8.59        7.37      0.73 o 
  -4   1  15        5.96        3.29      0.63 o 
  -3   1  15        8.01        6.22      0.76 o 
  -2   1  15        2.25        2.76      0.37 o 
  -1   1  15       28.24       31.24      0.63 o 
   0   1  15       15.32       14.21      0.42 o 
   1   1  15       28.19       31.32      0.79 o 
   2   1  15        2.30        2.93      0.37 o 
   3   1  15        7.95        6.77      0.50 o 
   4   1  15        5.95        3.69      0.68 o 
   5   1  15        8.69        6.86      0.73 o 
   6   1  15        0.50        1.88      0.64 o 
  -6   2  15        0.34        0.32      0.96 o 
  -5   2  15        1.24        0.62      0.94 o 
  -4   2  15        0.36       -0.83      0.83 o 
  -3   2  15       37.37       41.42      1.15 o 
  -2   2  15        0.53        0.38      0.42 o 
  -1   2  15       27.11       26.83      1.84 o 
   0   2  15        1.90        1.84      0.73 o 
   1   2  15       27.39       25.26      0.98 o 
   2   2  15        0.62        1.20      0.58 o 
   3   2  15       37.45       41.23      1.71 o 
   4   2  15        0.35       -0.38      0.79 o 
   5   2  15        1.19        2.27      0.88 o 
   6   2  15        0.33        0.45      0.83 o 
  -6   3  15        0.46        0.09      1.01 o 
  -5   3  15       10.53        9.92      1.15 o 
  -4   3  15        0.27        0.32      0.83 o 
  -3   3  15        7.93        8.55      0.71 o 
  -2   3  15       15.33       16.23      0.60 o 
  -1   3  15        4.33        4.63      1.21 o 
   0   3  15       18.21       12.25      1.20 o 
   1   3  15        4.22        3.93      0.64 o 
   2   3  15       15.61       13.34      0.83 o 
   3   3  15        7.63        5.37      0.64 o 
   4   3  15        0.27        0.11      0.79 o 
   5   3  15       10.41        5.32      1.01 o 
   6   3  15        0.51        0.11      1.03 o 
  -6   4  15        1.43        3.23      1.07 o 
  -5   4  15        0.07        1.60      0.96 o 
  -4   4  15        7.00        8.40      1.11 o 
  -3   4  15        1.05        1.03      0.81 o 
  -2   4  15        2.33        1.11      0.60 o 
  -1   4  15       18.51       23.94      0.69 o 
   0   4  15        0.02       -0.17      0.53 o 
   1   4  15       18.47       22.99      0.94 o 
   2   4  15        2.53        2.95      0.58 o 
   3   4  15        1.06        2.05      0.79 o 
   4   4  15        6.86        7.93      1.03 o 
   5   4  15        0.08        1.05      0.88 o 
   6   4  15        1.41        2.01      0.98 o 
  -5   5  15        0.62        0.32      1.03 o 
  -4   5  15        4.15        3.98      1.03 o 
  -3   5  15        0.08        0.21      0.81 o 
  -2   5  15        9.37       10.09      1.69 o 
  -1   5  15        6.65        9.07      1.11 o 
   0   5  15        1.41        1.87      0.40 o 
   1   5  15        6.78        7.42      0.68 o 
   2   5  15        9.57       11.63      1.07 o 
   3   5  15        0.13       -0.77      0.77 o 
   4   5  15        4.14        3.02      0.94 o 
   5   5  15        0.55       -0.17      0.92 o 
  -5   6  15        0.80        1.37      0.96 o 
  -4   6  15        0.99        0.11      0.90 o 
  -3   6  15        0.87        2.46      0.94 o 
  -2   6  15        6.89        6.96      0.79 o 
  -1   6  15       15.46       15.14      0.87 o 
   0   6  15       19.42       21.26      1.57 o 
   1   6  15       15.32       14.46      1.20 o 
   2   6  15        6.87        7.06      1.01 o 
   3   6  15        0.89        2.07      0.90 o 
   4   6  15        1.03        2.33      0.92 o 
   5   6  15        0.83        0.24      0.92 o 
  -4   7  15        2.79        2.25      1.07 o 
  -3   7  15        1.09        0.79      0.98 o 
  -2   7  15        9.56        9.08      0.79 o 
  -1   7  15        3.31        4.74      0.71 o 
   0   7  15        6.81        7.38      0.74 o 
   1   7  15        3.32        4.58      0.94 o 
   2   7  15        9.85       11.53      1.18 o 
   4   7  15        2.78        2.18      0.94 o 
  -3   8  15        1.38        1.52      1.05 o 
  -2   8  15        2.23        4.92      0.89 o 
  -1   8  15        6.93        6.66      0.79 o 
   0   8  15        3.04        6.66      2.04 o 
   1   8  15        6.89        6.97      1.07 o 
   2   8  15        2.32        2.10      0.98 o 
   3   8  15        1.35        1.43      0.96 o 
  -2   9  15       11.27       11.33      0.95 o 
  -1   9  15        0.42        0.40      0.75 o 
   0   9  15        4.70        5.51      0.76 o 
   1   9  15        0.44       -0.19      1.01 o 
   2   9  15       11.32       12.42      1.22 o 
   0   0  16       13.52       15.04      0.99 o 
   1   0  16        0.86        1.50      0.33 o 
   2   0  16       40.00       45.65      2.95 o 
   3   0  16        0.04        0.79      0.55 o 
   4   0  16       17.97       19.81      0.94 o 
   5   0  16        0.12        0.00      0.64 o 
   6   0  16        0.25       -0.01      0.67 o 
  -6   1  16        0.33        0.66      0.75 o 
  -5   1  16        1.48        2.56      1.56 o 
  -4   1  16        1.14        1.09      0.61 o 
  -3   1  16        0.82        1.27      1.06 o 
  -2   1  16        2.78        2.11      0.33 o 
  -1   1  16        4.00        5.34      0.39 o 
   0   1  16        0.26        0.22      0.32 o 
   1   1  16        4.03        5.04      0.62 o 
   2   1  16        2.70        2.08      0.33 o 
   3   1  16        0.86        0.18      0.54 o 
   4   1  16        1.12        0.44      0.58 o 
   5   1  16        1.44        0.97      0.72 o 
   6   1  16        0.31       -0.33      0.69 o 
  -6   2  16        1.55        3.19      1.11 o 
  -5   2  16        0.20        1.54      0.96 o 
  -4   2  16        2.12        3.10      1.11 o 
  -3   2  16        0.64        0.86      0.88 o 
  -2   2  16       11.18       10.26      0.52 o 
  -1   2  16        1.83        1.29      0.42 o 
   0   2  16       18.30       17.11      0.95 o 
   1   2  16        1.69        1.82      0.56 o 
   2   2  16       10.87       10.26      0.68 o 
   3   2  16        0.64        0.32      0.81 o 
   4   2  16        1.99        2.69      0.90 o 
   5   2  16        0.20        1.05      0.83 o 
   6   2  16        1.56        3.85      1.09 o 
  -5   3  16        0.28        1.24      0.94 o 
  -4   3  16        1.07        1.20      0.88 o 
  -3   3  16        1.50        1.13      0.81 o 
  -2   3  16        1.89        2.26      0.60 o 
  -1   3  16       12.30        9.27      0.51 o 
   0   3  16        2.47        1.50      0.68 o 
   1   3  16       12.23        7.93      0.68 o 
   2   3  16        2.02        2.95      0.88 o 
   3   3  16        1.47       -0.36      0.79 o 
   4   3  16        1.09        0.41      0.83 o 
   5   3  16        0.30        0.43      0.88 o 
  -5   4  16        1.45        0.64      1.05 o 
  -4   4  16        1.20        1.39      0.94 o 
  -3   4  16        0.97        1.88      0.92 o 
  -2   4  16        4.55        5.93      0.69 o 
  -1   4  16        2.20        3.64      1.82 o 
   0   4  16        0.02        0.63      0.54 o 
   2   4  16        4.43        4.21      0.94 o 
   4   4  16        1.17        0.53      0.79 o 
   5   4  16        1.52        1.77      0.94 o 
  -5   5  16        0.30       -1.01      1.01 o 
  -4   5  16        1.91        3.93      0.96 o 
  -3   5  16        1.97        2.03      0.94 o 
  -2   5  16       10.29       11.97      0.84 o 
  -1   5  16        1.58        2.57      1.20 o 
   0   5  16        3.30        3.38      0.65 o 
   1   5  16        1.57        2.31      0.88 o 
   2   5  16       10.31       11.72      1.11 o 
   3   5  16        2.00        2.25      0.90 o 
   4   5  16        1.97        2.27      0.94 o 
   5   5  16        0.30        0.81      1.41 o 
  -4   6  16        0.02        1.43      1.03 o 
  -3   6  16        2.30        2.48      1.03 o 
  -2   6  16        2.46        0.55      0.63 o 
  -1   6  16       12.49       15.75      0.91 o 
   0   6  16        2.83        1.42      0.66 o 
   1   6  16       12.55       13.66      1.24 o 
   2   6  16        2.44        1.35      0.86 o 
   3   6  16        2.33        3.98      0.98 o 
   4   6  16        0.02       -0.71      0.86 o 
  -3   7  16        0.24       -0.32      0.98 o 
  -2   7  16        1.48        1.63      0.71 o 
  -1   7  16        0.47       -0.17      0.64 o 
   0   7  16        5.41        8.08      0.77 o 
   1   7  16        0.49        1.48      0.88 o 
   2   7  16        1.52        2.31      0.94 o 
   3   7  16        0.24        1.05      0.92 o 
  -2   8  16        2.34        2.93      0.76 o 
  -1   8  16        6.44        8.95      0.83 o 
   0   8  16        0.57        0.55      0.68 o 
   1   8  16        6.43        7.10      1.09 o 
   2   8  16        2.39        2.22      0.92 o 
   1   0  17        8.35        6.55      0.55 o 
   2   0  17        0.69       -0.09      0.46 o 
   3   0  17        0.06       -0.15      0.55 o 
   4   0  17        0.29        1.16      0.61 o 
   5   0  17        2.37        3.59      0.79 o 
  -5   1  17        2.37        2.18      1.41 o 
  -4   1  17        6.64        5.69      1.02 o 
  -3   1  17        0.44        1.10      1.39 o 
  -2   1  17        0.09        0.15      0.45 o 
  -1   1  17        2.67        4.32      0.53 o 
   0   1  17        2.50        0.84      0.61 o 
   1   1  17        2.70        3.49      0.50 o 
   2   1  17        0.09       -0.26      0.51 o 
   3   1  17        0.44        0.09      0.57 o 
   4   1  17        6.59        5.41      0.73 o 
   5   1  17        2.36        1.15      0.72 o 
  -5   2  17        4.10        3.46      1.09 o 
  -4   2  17        4.65        4.51      1.05 o 
  -3   2  17        2.95        2.01      0.92 o 
  -2   2  17        0.51        0.53      0.57 o 
  -1   2  17        7.77        7.81      0.74 o 
   0   2  17        2.60        5.47      1.08 o 
   1   2  17        7.71        8.70      1.07 o 
   2   2  17        0.54       -0.04      0.79 o 
   3   2  17        2.75        3.93      0.88 o 
   4   2  17        4.76        3.12      0.98 o 
   5   2  17        4.09        3.59      1.11 o 
  -5   3  17        1.26        2.37      1.09 o 
  -4   3  17        1.02        0.86      0.96 o 
  -3   3  17        3.41        3.46      0.96 o 
  -2   3  17        3.04        5.23      1.82 o 
  -1   3  17        1.32        1.67      0.63 o 
   0   3  17        0.11        0.20      0.83 o 
   1   3  17        1.33        2.16      0.83 o 
   2   3  17        3.17        4.41      0.92 o 
   3   3  17        3.42        3.64      0.90 o 
   4   3  17        0.98       -0.53      1.03 o 
   5   3  17        1.27        2.29      0.96 o 
  -4   4  17        2.09        4.34      1.03 o 
  -3   4  17        0.88        1.33      0.90 o 
  -2   4  17        4.90        5.81      0.72 o 
  -1   4  17        7.48        8.96      0.79 o 
   0   4  17        0.52        1.42      0.58 o 
   1   4  17        7.45        8.51      1.07 o 
   2   4  17        4.84        5.45      0.94 o 
   3   4  17        0.97        0.56      0.90 o 
   4   4  17        2.09        3.19      0.98 o 
  -4   5  17        0.15       -0.71      0.90 o 
  -3   5  17        1.52        0.06      0.96 o 
  -2   5  17        2.26        3.62      0.70 o 
  -1   5  17        2.33        1.05      0.76 o 
   0   5  17        0.12        0.48      0.59 o 
   1   5  17        2.31        1.80      0.92 o 
   2   5  17        2.35        2.10      0.88 o 
   3   5  17        1.52        1.07      0.86 o 
   4   5  17        0.16        0.88      0.90 o 
  -3   6  17        3.68        3.51      1.11 o 
  -2   6  17        2.80        2.82      0.70 o 
  -1   6  17        3.09        3.37      0.74 o 
   0   6  17        5.18        5.61      0.76 o 
   1   6  17        3.08        4.32      1.01 o 
   3   6  17        3.56        2.12      1.09 o 
  -2   7  17        2.80        3.81      0.81 o 
  -1   7  17        2.51        3.35      0.78 o 
   0   7  17        1.08        0.25      0.70 o 
   1   7  17        2.47        3.29      1.03 o 
   2   7  17        2.84        2.97      1.03 o 
   0   0  18        1.42        1.19      0.61 o 
   1   0  18        0.48        0.22      0.46 o 
   2   0  18        0.89        1.14      0.49 o 
   3   0  18        0.14        0.39      0.60 o 
   4   0  18        2.10        2.59      1.03 o 
  -4   1  18        3.69        1.92      0.69 o 
  -3   1  18        0.60       -0.39      0.62 o 
  -2   1  18        2.89        2.80      0.55 o 
  -1   1  18        1.07        0.63      0.46 o 
   0   1  18        0.63        2.63      0.88 o 
   1   1  18        1.07        1.12      0.49 o 
   2   1  18        2.82        2.99      0.53 o 
   3   1  18        0.58        0.16      0.61 o 
   4   1  18        3.63        2.92      0.92 o 
  -4   2  18        1.11        1.45      1.01 o 
  -3   2  18        3.31        4.83      1.03 o 
  -2   2  18        1.25        1.42      0.64 o 
  -1   2  18        0.82        0.33      0.60 o 
   0   2  18        4.10        2.39      1.79 o 
   1   2  18        0.82       -0.36      0.83 o 
   2   2  18        1.34        0.66      0.81 o 
   3   2  18        3.30        4.85      0.98 o 
   4   2  18        1.15        1.05      1.01 o 
  -4   3  18        0.47        2.07      0.96 o 
  -3   3  18        0.14        0.06      0.90 o 
  -2   3  18        1.70        2.57      0.66 o 
  -1   3  18        1.52        4.51      0.97 o 
   0   3  18        0.30        0.64      0.93 o 
   1   3  18        1.49        3.16      0.92 o 
   2   3  18        1.73        0.58      0.83 o 
   3   3  18        0.16       -0.92      0.92 o 
   4   3  18        0.49        2.05      1.01 o 
  -3   4  18        0.03        0.15      0.94 o 
  -2   4  18        1.20        2.58      0.68 o 
  -1   4  18        0.76        1.47      0.66 o 
   0   4  18        0.48        1.90      1.49 o 
   1   4  18        0.76       -0.79      0.79 o 
   2   4  18        1.27        1.86      0.96 o 
   3   4  18        0.03       -0.86      0.86 o 
  -3   5  18        0.37        0.43      0.98 o 
  -2   5  18        1.07        1.63      0.67 o 
  -1   5  18        4.13        4.23      0.77 o 
   0   5  18        0.72        1.27      1.84 o 
   1   5  18        4.17        5.22      1.03 o 
   2   5  18        1.05        0.56      0.94 o 
   3   5  18        0.34        1.56      1.07 o 
  -1   6  18        0.25        0.86      0.69 o 
   0   6  18        3.80        5.09      0.74 o 
   1   6  18        0.25       -0.94      0.94 o 
   1   0  19        0.19        0.93      1.09 o 
   2   0  19        2.38        3.61      0.56 o 
   3   0  19        0.80        1.09      1.42 o 
  -3   1  19        2.11        2.45      0.81 o 
  -2   1  19        0.71        0.17      0.51 o 
  -1   1  19        2.22        3.71      0.68 o 
   0   1  19        1.04       -0.12      0.58 o 
   1   1  19        2.30        2.87      0.54 o 
   2   1  19        0.69        0.84      0.68 o 
   3   1  19        2.15        3.30      1.59 o 
  -3   2  19        0.84        1.01      1.01 o 
  -2   2  19        0.72        1.33      0.68 o 
  -1   2  19        0.95        0.67      1.20 o 
   0   2  19        0.01       -0.60      0.60 o 
   1   2  19        0.95        0.13      0.86 o 
   2   2  19        0.73       -0.90      0.90 o 
   3   2  19        0.84        1.41      0.90 o 
  -2   3  19        0.37        0.79      0.66 o 
  -1   3  19        0.34        1.10      0.64 o 
   0   3  19        0.66        0.26      1.08 o 
   1   3  19        0.31        0.28      0.88 o 
   2   3  19        0.34       -0.81      0.81 o 
  -2   4  19        0.76       -0.19      0.66 o 
  -1   4  19        0.51        0.50      0.68 o 
   0   4  19        0.03       -0.40      0.63 o 
   1   4  19        0.54        0.77      0.92 o 
   2   4  19        0.74        1.77      0.88 o 
   0   0  20        0.70        1.01      0.68 o 
   1   0  20        1.03        2.27      0.67 o 
  -1   1  20        1.30        3.94      0.96 o 
   0   1  20        1.29        1.10      0.45 o 
   1   1  20        1.31        1.81      0.56 o 
   0   2  20        0.28        1.68      0.87 o 
                                                 
